# Supplementary material for: Observational spatial memory in wolves and dogs
Source: PLoS One. 2023 Sep 13;18(9):e0290547. doi: 10.1371/journal.pone.0290547 (PMC10499247; doi:10.1371/journal.pone.0290547)
Supplement: S1 Data — (CSV) [file pone.0290547.s001.csv]

Experimenter	Species	Focal_Animal	Condition	No_Of_caches	trial_no	cache_number_found	Durations_search
LS	w	Chitto	control	4	1	1	108
LS	w	Chitto	control	4	1	2	19
LS	w	Geronimo	control	4	1	1	41
LS	w	Geronimo	control	4	1	2	19.6
LS	w	Geronimo	control	4	1	3	114.6
LS	w	Geronimo	control	4	1	4	94
LS	w	Kenai	control	4	1	1	66.6
LS	w	Kenai	control	4	1	2	25.2
LS	w	Kenai	control	4	1	3	56.6
LS	w	Kenai	control	4	1	4	18.4
LS	w	Tala	control	4	1	1	59.2
LS	w	Tala	control	4	1	2	13.6
LS	w	Tala	control	4	1	3	12.2
LS	w	Tala	control	4	1	4	16.2
LS	w	Una	control	4	1	1	27.8
LS	w	Una	control	4	1	2	32.8
LS	w	Una	control	4	1	3	56.6
LS	w	Una	control	4	1	4	27.4
LS	w	Yukon	control	4	1	1	69
LS	w	Yukon	control	4	1	2	43.4
LS	w	Yukon	control	4	1	3	6.6
LS	w	Yukon	control	4	1	4	59
LS	w	Chitto	test	4	1	1	25.2
LS	w	Chitto	test	4	1	2	51.2
LS	w	Geronimo	test	4	1	1	22.6
LS	w	Geronimo	test	4	1	2	17.2
LS	w	Kenai	test	4	1	1	9.4
LS	w	Kenai	test	4	1	2	12
LS	w	Kenai	test	4	1	3	9.8
LS	w	Kenai	test	4	1	4	28.4
LS	w	Tala	test	4	1	1	11
LS	w	Tala	test	4	1	2	17.2
LS	w	Tala	test	4	1	3	6.4
LS	w	Tala	test	4	1	4	34
LS	w	Una	test	4	1	1	40.4
LS	w	Una	test	4	1	2	31
LS	w	Una	test	4	1	3	15.2
LS	w	Una	test	4	1	4	35
LS	w	Yukon	test	4	1	1	7
LS	w	Yukon	test	4	1	2	27.8
LS	w	Yukon	test	4	1	3	32.8
LS	w	Chitto	control	4	2	1	14.6
LS	w	Chitto	control	4	2	2	8.6
LS	w	Chitto	control	4	2	3	11.2
LS	w	Geronimo	control	4	2	1	136
LS	w	Geronimo	control	4	2	2	37
LS	w	Kenai	control	4	2	1	30
LS	w	Kenai	control	4	2	2	18
LS	w	Kenai	control	4	2	3	39
LS	w	Tala	control	4	2	1	36
LS	w	Tala	control	4	2	2	21
LS	w	Tala	control	4	2	3	3
LS	w	Una	control	4	2	1	8.4
LS	w	Chitto	control	6	1	1	5.2
LS	w	Chitto	control	6	1	2	157.4
LS	w	Chitto	control	6	1	3	87.2
LS	w	Geronimo	control	6	1	1	6.6
LS	w	Geronimo	control	6	1	2	23.6
LS	w	Geronimo	control	6	1	3	21.4
LS	w	Geronimo	control	6	1	4	58.8
LS	w	Geronimo	control	6	1	5	45.2
LS	w	Kenai	control	6	1	1	5.4
LS	w	Kenai	control	6	1	2	90.8
LS	w	Kenai	control	6	1	3	9.2
LS	w	Kenai	control	6	1	4	22.4
LS	w	Kenai	control	6	1	5	35.2
LS	w	Tala	control	6	1	1	10.8
LS	w	Tala	control	6	1	2	17.4
LS	w	Tala	control	6	1	3	61.4
LS	w	Tala	control	6	1	4	13.2
LS	w	Tala	control	6	1	5	43.2
LS	w	Una	control	6	1	1	6.8
LS	w	Una	control	6	1	2	6.2
LS	w	Una	control	6	1	3	55
LS	w	Una	control	6	1	4	92.2
LS	w	Una	control	6	1	5	13.2
LS	w	Una	control	6	1	6	15.8
LS	w	Yukon	control	6	1	1	9
LS	w	Yukon	control	6	1	2	61.6
LS	w	Yukon	control	6	1	3	27
LS	w	Yukon	control	6	1	4	10.4
LS	w	Yukon	control	6	1	5	32.8
LS	w	Yukon	control	6	1	6	44.6
LS	w	Chitto	test	6	1	1	32.6
LS	w	Chitto	test	6	1	2	50.6
LS	w	Chitto	test	6	1	3	17.8
LS	w	Chitto	test	6	1	4	44.6
LS	w	Geronimo	test	6	1	1	12.4
LS	w	Geronimo	test	6	1	2	44.2
LS	w	Geronimo	test	6	1	3	35.2
LS	w	Geronimo	test	6	1	4	12.8
LS	w	Geronimo	test	6	1	5	11.4
LS	w	Kenai	test	6	1	1	17.2
LS	w	Kenai	test	6	1	2	14.4
LS	w	Kenai	test	6	1	3	6.2
LS	w	Kenai	test	6	1	4	11.6
LS	w	Kenai	test	6	1	5	57
LS	w	Kenai	test	6	1	6	83.8
LS	w	Tala	test	6	1	1	4.2
LS	w	Tala	test	6	1	2	23.4
LS	w	Tala	test	6	1	3	22.8
LS	w	Tala	test	6	1	4	119.8
LS	w	Tala	test	6	1	5	16.4
LS	w	Una	test	6	1	1	18.4
LS	w	Una	test	6	1	2	23.4
LS	w	Una	test	6	1	3	61.6
LS	w	Yukon	test	6	1	1	6.8
LS	w	Yukon	test	6	1	2	27.6
LS	w	Yukon	test	6	1	3	86
LS	w	Chitto	control	8	1	1	11.2
LS	w	Chitto	control	8	1	2	23.6
LS	w	Chitto	control	8	1	3	11.4
LS	w	Chitto	control	8	1	4	24.4
LS	w	Chitto	control	8	1	5	26
LS	w	Chitto	control	8	1	6	10.6
LS	w	Geronimo	control	8	1	1	5.4
LS	w	Geronimo	control	8	1	2	74.4
LS	w	Geronimo	control	8	1	3	9.8
LS	w	Geronimo	control	8	1	4	24.2
LS	w	Geronimo	control	8	1	5	62
LS	w	Geronimo	control	8	1	6	15.6
LS	w	Kenai	control	8	1	1	30.8
LS	w	Kenai	control	8	1	2	2.4
LS	w	Kenai	control	8	1	3	37
LS	w	Kenai	control	8	1	4	14.6
LS	w	Kenai	control	8	1	5	3.4
LS	w	Kenai	control	8	1	6	14.6
LS	w	Kenai	control	8	1	7	38
LS	w	Kenai	control	8	1	8	34
LS	w	Tala	control	8	1	1	28.2
LS	w	Tala	control	8	1	2	14.6
LS	w	Tala	control	8	1	3	15.8
LS	w	Tala	control	8	1	4	12.6
LS	w	Tala	control	8	1	5	9.8
LS	w	Tala	control	8	1	6	42.8
LS	w	Tala	control	8	1	8	148.6
LS	w	Una	control	8	1	1	18.2
LS	w	Una	control	8	1	2	38.4
LS	w	Una	control	8	1	3	16.6
LS	w	Una	control	8	1	4	113.6
LS	w	Una	control	8	1	5	31.8
LS	w	Una	control	8	1	6	131.6
LS	w	Una	control	8	1	7	112
LS	w	Yukon	control	8	1	1	49.4
LS	w	Yukon	control	8	1	2	4.8
LS	w	Yukon	control	8	1	3	52.4
LS	w	Yukon	control	8	1	4	48.4
LS	w	Yukon	control	8	1	5	12.4
LS	w	Yukon	control	8	1	6	74
LS	w	Yukon	control	8	1	7	69.2
LS	w	Yukon	control	8	1	8	6
LS	w	Chitto	test	8	1	1	9.6
LS	w	Chitto	test	8	1	2	26.2
LS	w	Chitto	test	8	1	3	16.8
LS	w	Chitto	test	8	1	4	30.2
LS	w	Chitto	test	8	1	5	45.4
LS	w	Chitto	test	8	1	6	131.2
LS	w	Chitto	test	8	1	7	10
LS	w	Chitto	test	8	1	8	91.4
LS	w	Geronimo	test	8	1	1	8
LS	w	Geronimo	test	8	1	2	13.2
LS	w	Geronimo	test	8	1	3	9.8
LS	w	Geronimo	test	8	1	4	2
LS	w	Geronimo	test	8	1	5	11.2
LS	w	Geronimo	test	8	1	6	49.6
LS	w	Geronimo	test	8	1	7	9.8
LS	w	Geronimo	test	8	1	8	168.4
LS	w	Kenai	test	8	1	1	11.6
LS	w	Kenai	test	8	1	2	12.4
LS	w	Kenai	test	8	1	3	5
LS	w	Kenai	test	8	1	4	10.8
LS	w	Kenai	test	8	1	5	42.8
LS	w	Kenai	test	8	1	6	74.8
LS	w	Kenai	test	8	1	7	111.4
LS	w	Kenai	test	8	1	8	34
LS	w	Tala	test	8	1	1	32.8
LS	w	Tala	test	8	1	2	9.4
LS	w	Tala	test	8	1	3	51.2
LS	w	Tala	test	8	1	4	6.8
LS	w	Tala	test	8	1	5	14.6
LS	w	Tala	test	8	1	6	62
LS	w	Tala	test	8	1	7	97.6
LS	w	Una	test	8	1	1	8.2
LS	w	Una	test	8	1	2	24
LS	w	Una	test	8	1	3	42.2
LS	w	Una	test	8	1	4	9.4
LS	w	Una	test	8	1	5	33.2
LS	w	Una	test	8	1	6	38.4
LS	w	Una	test	8	1	7	32.2
LS	w	Una	test	8	1	8	25.6
LS	w	Yukon	test	8	1	1	5.8
LS	w	Yukon	test	8	1	2	14.4
LS	w	Yukon	test	8	1	3	21.8
LS	w	Yukon	test	8	1	4	14.6
LS	w	Yukon	test	8	1	5	17.2
LS	w	Yukon	test	8	1	6	10.4
LS	w	Yukon	test	8	1	7	14.4
LS	w	Yukon	test	8	1	8	65.8
LS	w	Una	control	4	2	2	35.2
LS	w	Una	control	4	2	3	46.6
LS	w	Yukon	control	4	2	1	23.8
LS	w	Yukon	control	4	2	2	17
LS	w	Yukon	control	4	2	3	25.6
LS	w	Yukon	control	4	2	4	115.2
LS	w	Chitto	test	4	2	1	12.8
LS	w	Chitto	test	4	2	2	11.8
LS	w	Chitto	test	4	2	3	11.4
LS	w	Chitto	test	4	2	4	117
LS	w	Geronimo	test	4	2	1	2.6
LS	w	Geronimo	test	4	2	2	11.6
LS	w	Geronimo	test	4	2	3	61.6
LS	w	Geronimo	test	4	2	4	173
LS	w	Kenai	test	4	2	1	10
LS	w	Kenai	test	4	2	2	15.6
LS	w	Kenai	test	4	2	3	74.4
LS	w	Kenai	test	4	2	4	6.8
LS	w	Tala	test	4	2	1	10.8
LS	w	Tala	test	4	2	2	61.2
LS	w	Tala	test	4	2	3	14
LS	w	Tala	test	4	2	4	9.6
LS	w	Una	test	4	2	1	17.4
LS	w	Una	test	4	2	2	35.6
LS	w	Una	test	4	2	3	52.6
LS	w	Una	test	4	2	4	8
LS	w	Yukon	test	4	2	1	20.8
LS	w	Yukon	test	4	2	2	9
LS	w	Yukon	test	4	2	3	24.4
LS	w	Yukon	test	4	2	4	114.6
LS	w	Chitto	control	4	3	1	32
LS	w	Chitto	control	4	3	2	66.2
LS	w	Chitto	control	4	3	3	79.4
LS	w	Chitto	control	4	3	4	92.4
LS	w	Geronimo	control	4	3	1	111.6
LS	w	Geronimo	control	4	3	2	100.8
LS	w	Kenai	control	4	3	1	26.8
LS	w	Kenai	control	4	3	2	15.6
LS	w	Tala	control	4	3	1	67
LS	w	Tala	control	4	3	2	49.4
LS	w	Una	control	4	3	1	114.2
LS	w	Una	control	4	3	2	36
LS	w	Una	control	4	3	3	40.2
LS	w	Yukon	control	4	3	1	12.6
LS	w	Yukon	control	4	3	2	103.8
LS	w	Yukon	control	4	3	3	68.8
LS	w	Chitto	test	4	3	1	17.8
LS	w	Chitto	test	4	3	2	61
LS	w	Chitto	test	4	3	3	71.8
LS	w	Geronimo	test	4	3	1	11.6
LS	w	Geronimo	test	4	3	2	17
LS	w	Geronimo	test	4	3	3	47.4
LS	w	Geronimo	test	4	3	4	9.2
LS	w	Chitto	control	6	2	1	23.2
LS	w	Chitto	control	6	2	2	13.4
LS	w	Chitto	control	6	2	3	20.2
LS	w	Chitto	control	6	2	4	59.2
LS	w	Chitto	control	6	2	5	14
LS	w	Geronimo	control	6	2	1	7
LS	w	Geronimo	control	6	2	2	11.4
LS	w	Geronimo	control	6	2	3	36.8
LS	w	Geronimo	control	6	2	4	8.2
LS	w	Geronimo	control	6	2	5	60.8
LS	w	Geronimo	control	6	2	6	36.6
LS	w	Kenai	control	6	2	1	18
LS	w	Kenai	control	6	2	2	15
LS	w	Kenai	control	6	2	3	9.8
LS	w	Kenai	control	6	2	4	69.4
LS	w	Kenai	control	6	2	5	73.8
LS	w	Kenai	control	6	2	6	120.8
LS	w	Tala	control	6	2	1	8.8
LS	w	Tala	control	6	2	2	18
LS	w	Tala	control	6	2	3	20.6
LS	w	Tala	control	6	2	4	31.8
LS	w	Tala	control	6	2	5	47.4
LS	w	Una	control	6	2	1	10.8
LS	w	Una	control	6	2	2	58.6
LS	w	Una	control	6	2	3	17
LS	w	Una	control	6	2	4	131
LS	w	Yukon	control	6	2	1	10
LS	w	Yukon	control	6	2	2	14
LS	w	Yukon	control	6	2	3	32.2
LS	w	Yukon	control	6	2	4	2.2
LS	w	Yukon	control	6	2	5	73.6
LS	w	Yukon	control	6	2	6	33.6
LS	w	Chitto	test	6	2	1	11.2
LS	w	Chitto	test	6	2	2	51.6
LS	w	Chitto	test	6	2	3	18.2
LS	w	Chitto	test	6	2	4	82.4
LS	w	Geronimo	test	6	2	1	31.8
LS	w	Geronimo	test	6	2	2	115
LS	w	Geronimo	test	6	2	3	56.6
LS	w	Geronimo	test	6	2	4	88
LS	w	Kenai	test	6	2	1	8.8
LS	w	Kenai	test	6	2	2	18.4
LS	w	Kenai	test	6	2	3	7
LS	w	Kenai	test	6	2	4	35
LS	w	Kenai	test	6	2	5	56.2
LS	w	Tala	test	6	2	1	5.6
LS	w	Tala	test	6	2	2	17.8
LS	w	Tala	test	6	2	3	106
LS	w	Tala	test	6	2	4	20.2
LS	w	Tala	test	6	2	5	51.8
LS	w	Tala	test	6	2	6	82.4
LS	w	Una	test	6	2	1	15.8
LS	w	Una	test	6	2	2	53.4
LS	w	Una	test	6	2	3	16.4
LS	w	Una	test	6	2	4	9.4
LS	w	Una	test	6	2	5	42
LS	w	Yukon	test	6	2	1	7
LS	w	Yukon	test	6	2	2	42.8
LS	w	Yukon	test	6	2	3	51
LS	w	Yukon	test	6	2	4	48.8
LS	w	Chitto	control	8	2	1	9.2
LS	w	Chitto	control	8	2	2	39.2
LS	w	Chitto	control	8	2	3	12.8
LS	w	Chitto	control	8	2	4	20.2
LS	w	Geronimo	control	8	2	1	24.2
LS	w	Geronimo	control	8	2	2	26.4
LS	w	Geronimo	control	8	2	3	67
LS	w	Geronimo	control	8	2	4	27.4
LS	w	Kenai	control	8	2	1	11.4
LS	w	Kenai	control	8	2	2	3.2
LS	w	Kenai	control	8	2	3	15.4
LS	w	Kenai	control	8	2	4	18.6
LS	w	Kenai	control	8	2	5	99
LS	w	Kenai	control	8	2	6	22.8
LS	w	Kenai	control	8	2	7	25.6
LS	w	Tala	control	8	2	1	7.2
LS	w	Tala	control	8	2	2	84
LS	w	Tala	control	8	2	3	27.6
LS	w	Tala	control	8	2	4	48.4
LS	w	Tala	control	8	2	5	81.6
LS	w	Una	control	8	2	1	8.6
LS	w	Una	control	8	2	2	41.4
LS	w	Una	control	8	2	3	13
LS	w	Una	control	8	2	4	25
LS	w	Una	control	8	2	5	24.4
LS	w	Una	control	8	2	6	125.2
LS	w	Yukon	control	8	2	1	32
LS	w	Yukon	control	8	2	2	34.4
LS	w	Yukon	control	8	2	3	13.2
LS	w	Yukon	control	8	2	4	112.8
LS	w	Yukon	control	8	2	5	47.8
LS	w	Yukon	control	8	2	6	131
LS	w	Chitto	test	8	2	1	9.6
LS	w	Chitto	test	8	2	2	8.2
LS	w	Chitto	test	8	2	3	30.8
LS	w	Chitto	test	8	2	4	11
LS	w	Geronimo	test	8	2	1	16.2
LS	w	Geronimo	test	8	2	2	33.4
LS	w	Geronimo	test	8	2	3	23.8
LS	w	Geronimo	test	8	2	4	20.4
LS	w	Geronimo	test	8	2	5	37
LS	w	Geronimo	test	8	2	6	70
LS	w	Geronimo	test	8	2	7	67.2
LS	w	Kenai	test	8	2	1	9
LS	w	Kenai	test	8	2	2	13.6
LS	w	Kenai	test	8	2	3	28.6
LS	w	Kenai	test	8	2	4	32.2
LS	w	Kenai	test	8	2	5	22
LS	w	Kenai	test	8	2	6	56.8
LS	w	Tala	test	8	2	1	8.2
LS	w	Tala	test	8	2	2	29.6
LS	w	Tala	test	8	2	3	27.2
LS	w	Tala	test	8	2	4	12.8
LS	w	Tala	test	8	2	5	26
LS	w	Tala	test	8	2	6	11.6
LS	w	Tala	test	8	2	7	115.8
LS	w	Una	test	8	2	1	24
LS	w	Una	test	8	2	2	4.8
LS	w	Una	test	8	2	3	20.8
LS	w	Una	test	8	2	4	9.2
LS	w	Una	test	8	2	5	24.6
LS	w	Una	test	8	2	6	12.4
LS	w	Una	test	8	2	7	53.2
LS	w	Una	test	8	2	8	133
LS	w	Yukon	test	8	2	1	11
LS	w	Yukon	test	8	2	2	48.2
LS	w	Yukon	test	8	2	3	7.8
LS	w	Yukon	test	8	2	4	14.8
LS	w	Yukon	test	8	2	5	26.8
LS	w	Yukon	test	8	2	6	13.6
LS	w	Yukon	test	8	2	7	8.6
LS	w	Yukon	test	8	2	8	55
LS	w	Kenai	test	4	3	1	37.8
LS	w	Kenai	test	4	3	2	33.2
LS	w	Tala	test	4	3	1	13.8
LS	w	Tala	test	4	3	2	53.2
LS	w	Tala	test	4	3	3	106.4
LS	w	Tala	test	4	3	4	36
LS	w	Una	test	4	3	1	21.4
LS	w	Una	test	4	3	2	7.6
LS	w	Una	test	4	3	3	11.6
LS	w	Una	test	4	3	4	28.2
LS	w	Yukon	test	4	3	1	59.8
LS	w	Yukon	test	4	3	2	14.4
LS	w	Chitto	control	4	4	1	61
LS	w	Chitto	control	4	4	2	15.4
LS	w	Chitto	control	4	4	3	9.6
LS	w	Geronimo	control	4	4	1	32.2
LS	w	Geronimo	control	4	4	2	11.2
LS	w	Geronimo	control	4	4	3	74.4
LS	w	Geronimo	control	4	4	4	96
LS	w	Kenai	control	4	4	1	72.8
LS	w	Kenai	control	4	4	2	28.8
LS	w	Kenai	control	4	4	3	29.2
LS	w	Kenai	control	4	4	4	30.4
LS	w	Tala	control	4	4	1	56.4
LS	w	Tala	control	4	4	2	172.6
LS	w	Una	control	4	4	1	47.8
LS	w	Una	control	4	4	2	57.2
LS	w	Yukon	control	4	4	1	34.4
LS	w	Yukon	control	4	4	2	18.6
LS	w	Yukon	control	4	4	3	20
LS	w	Yukon	control	4	4	4	14.6
LS	w	Chitto	test	4	4	1	38.4
LS	w	Chitto	test	4	4	2	12
LS	w	Chitto	test	4	4	3	5.6
LS	w	Chitto	test	4	4	4	61.2
LS	w	Geronimo	test	4	4	1	25.2
LS	w	Geronimo	test	4	4	2	46
LS	w	Geronimo	test	4	4	3	20.4
LS	w	Geronimo	test	4	4	4	131.8
LS	w	Kenai	test	4	4	1	18.6
LS	w	Kenai	test	4	4	2	28
LS	w	Kenai	test	4	4	3	6.6
LS	w	Kenai	test	4	4	4	8.6
LS	w	Tala	test	4	4	1	11.8
LS	w	Tala	test	4	4	2	49.6
LS	w	Tala	test	4	4	3	33.2
LS	w	Una	test	4	4	1	9.8
LS	w	Una	test	4	4	2	11.4
LS	w	Una	test	4	4	3	49.6
LS	w	Chitto	control	6	3	1	11.4
LS	w	Chitto	control	6	3	2	13.4
LS	w	Chitto	control	6	3	3	48.6
LS	w	Chitto	control	6	3	4	35.8
LS	w	Chitto	control	6	3	5	95.4
LS	w	Geronimo	control	6	3	1	7.4
LS	w	Geronimo	control	6	3	2	49
LS	w	Geronimo	control	6	3	3	22
LS	w	Geronimo	control	6	3	4	17.8
LS	w	Geronimo	control	6	3	5	88.8
LS	w	Kenai	control	6	3	1	144.2
LS	w	Kenai	control	6	3	2	35.4
LS	w	Kenai	control	6	3	3	13.6
LS	w	Kenai	control	6	3	4	43
LS	w	Kenai	control	6	3	5	15.2
LS	w	Tala	control	6	3	1	8.8
LS	w	Tala	control	6	3	2	24.4
LS	w	Tala	control	6	3	3	50
LS	w	Tala	control	6	3	4	82.8
LS	w	Tala	control	6	3	5	36.8
LS	w	Tala	control	6	3	6	40
LS	w	Una	control	6	3	1	11.8
LS	w	Una	control	6	3	2	36.4
LS	w	Una	control	6	3	3	14
LS	w	Una	control	6	3	4	41.2
LS	w	Una	control	6	3	5	23.8
LS	w	Una	control	6	3	6	148.6
LS	w	Yukon	control	6	3	1	14.8
LS	w	Yukon	control	6	3	2	33.4
LS	w	Yukon	control	6	3	3	10.8
LS	w	Yukon	control	6	3	4	14.4
LS	w	Yukon	control	6	3	5	48.4
LS	w	Yukon	control	6	3	6	173.2
LS	w	Chitto	test	6	3	1	11.2
LS	w	Chitto	test	6	3	2	5.6
LS	w	Chitto	test	6	3	3	9.8
LS	w	Chitto	test	6	3	4	33.2
LS	w	Chitto	test	6	3	5	26.8
LS	w	Geronimo	test	6	3	1	31.4
LS	w	Geronimo	test	6	3	2	41.4
LS	w	Geronimo	test	6	3	3	32
LS	w	Geronimo	test	6	3	4	7
LS	w	Geronimo	test	6	3	5	61.8
LS	w	Kenai	test	6	3	1	16
LS	w	Kenai	test	6	3	2	5.8
LS	w	Kenai	test	6	3	3	29.4
LS	w	Kenai	test	6	3	4	65.4
LS	w	Kenai	test	6	3	5	23.2
LS	w	Kenai	test	6	3	6	63.4
LS	w	Tala	test	6	3	1	7.8
LS	w	Tala	test	6	3	2	1.6
LS	w	Tala	test	6	3	3	5.4
LS	w	Tala	test	6	3	4	22.8
LS	w	Tala	test	6	3	5	84
LS	w	Tala	test	6	3	6	74.2
LS	w	Una	test	6	3	1	10.2
LS	w	Una	test	6	3	2	11.2
LS	w	Una	test	6	3	3	35
LS	w	Una	test	6	3	4	62.8
LS	w	Una	test	6	3	5	91.4
LS	w	Una	test	6	3	6	63.6
LS	w	Yukon	test	6	3	1	24.6
LS	w	Yukon	test	6	3	2	32
LS	w	Yukon	test	6	3	3	21.6
LS	w	Yukon	test	6	3	4	23.4
LS	w	Yukon	test	6	3	5	19
LS	w	Yukon	test	6	3	6	11
LS	w	Chitto	control	8	3	1	8.2
LS	w	Chitto	control	8	3	2	23.6
LS	w	Chitto	control	8	3	3	26.8
LS	w	Chitto	control	8	3	4	15
LS	w	Chitto	control	8	3	5	57.8
LS	w	Chitto	control	8	3	6	101.2
LS	w	Geronimo	control	8	3	1	12.8
LS	w	Geronimo	control	8	3	2	7.2
LS	w	Geronimo	control	8	3	3	24
LS	w	Geronimo	control	8	3	4	23.4
LS	w	Geronimo	control	8	3	5	9.8
LS	w	Geronimo	control	8	3	6	34.4
LS	w	Tala	control	8	3	1	13.4
LS	w	Tala	control	8	3	2	10.2
LS	w	Tala	control	8	3	3	32.4
LS	w	Tala	control	8	3	4	4.2
LS	w	Tala	control	8	3	5	8.8
LS	w	Tala	control	8	3	6	5
LS	w	Tala	control	8	3	7	47.2
LS	w	Tala	control	8	3	8	145
LS	w	Una	control	8	3	1	6.6
LS	w	Una	control	8	3	2	35.2
LS	w	Una	control	8	3	3	9
LS	w	Una	control	8	3	4	24.4
LS	w	Una	control	8	3	5	22.6
LS	w	Una	control	8	3	6	104.6
LS	w	Una	control	8	3	7	151.8
LS	w	Yukon	control	8	3	1	8.8
LS	w	Yukon	control	8	3	2	30.6
LS	w	Yukon	control	8	3	3	51
LS	w	Yukon	control	8	3	4	32.4
LS	w	Chitto	test	8	3	1	12.8
LS	w	Chitto	test	8	3	2	35.4
LS	w	Chitto	test	8	3	3	12
LS	w	Chitto	test	8	3	4	12.8
LS	w	Chitto	test	8	3	5	11.8
LS	w	Chitto	test	8	3	6	24.8
LS	w	Chitto	test	8	3	7	41.2
LS	w	Geronimo	test	8	3	1	6.6
LS	w	Geronimo	test	8	3	2	12.4
LS	w	Geronimo	test	8	3	3	12.8
LS	w	Geronimo	test	8	3	4	8.8
LS	w	Geronimo	test	8	3	5	15
LS	w	Geronimo	test	8	3	6	56.8
LS	w	Geronimo	test	8	3	7	78.2
LS	w	Geronimo	test	8	3	8	5.4
LS	w	Kenai	test	8	3	1	10.8
LS	w	Kenai	test	8	3	2	6
LS	w	Kenai	test	8	3	3	5.8
LS	w	Kenai	test	8	3	4	25
LS	w	Kenai	test	8	3	5	46.6
LS	w	Kenai	test	8	3	6	50
LS	w	Kenai	test	8	3	7	17.8
LS	w	Kenai	test	8	3	8	38.8
LS	w	Tala	test	8	3	1	5
LS	w	Tala	test	8	3	2	11.6
LS	w	Tala	test	8	3	3	7.4
LS	w	Tala	test	8	3	4	18.2
LS	w	Tala	test	8	3	5	18.6
LS	w	Tala	test	8	3	6	5.8
LS	w	Tala	test	8	3	7	19.6
LS	w	Tala	test	8	3	8	33.2
LS	w	Una	test	8	3	1	14.4
LS	w	Una	test	8	3	2	30.4
LS	w	Una	test	8	3	3	44.8
LS	w	Una	test	8	3	4	11.4
LS	w	Una	test	8	3	5	14.4
LS	w	Una	test	8	3	6	12
LS	w	Una	test	8	3	7	30.8
LS	w	Yukon	test	8	3	1	14
LS	w	Yukon	test	8	3	2	5.8
LS	w	Yukon	test	8	3	3	15.6
LS	w	Yukon	test	8	3	4	3.6
LS	w	Yukon	test	8	3	5	26.8
LS	w	Yukon	test	8	3	6	31.8
LS	w	Yukon	test	8	3	7	41
LS	w	Yukon	test	8	3	8	89.2
LS	w	Una	test	4	4	1	35.4
LS	w	Una	test	4	4	2	35
LS	w	Una	test	4	4	3	166.4
LS	w	Una	test	4	4	4	149.2
LS	w	Yukon	test	4	4	1	14
LS	w	Yukon	test	4	4	2	92.8
LS	w	Yukon	test	4	4	3	87.6
LS	w	Chitto	control	4	5	1	21.4
LS	w	Chitto	control	4	5	2	44.4
LS	w	Chitto	control	4	5	3	8.6
LS	w	Chitto	control	4	5	4	83.6
LS	w	Geronimo	control	4	5	1	40
LS	w	Geronimo	control	4	5	2	11.8
LS	w	Geronimo	control	4	5	3	96.4
LS	w	Geronimo	control	4	5	4	103.4
LS	w	Kenai	control	4	5	1	25.4
LS	w	Kenai	control	4	5	2	19
LS	w	Kenai	control	4	5	3	15.4
LS	w	Tala	control	4	5	1	57.6
LS	w	Tala	control	4	5	2	12.8
LS	w	Tala	control	4	5	3	7.8
LS	w	Una	control	4	5	1	77.6
LS	w	Una	control	4	5	2	36.8
LS	w	Una	control	4	5	3	103.4
LS	w	Una	control	4	5	4	180.6
LS	w	Yukon	control	4	5	1	43
LS	w	Yukon	control	4	5	2	18.4
LS	w	Yukon	control	4	5	3	3.8
LS	w	Yukon	control	4	5	4	21.4
LS	w	Geronimo	test	4	5	1	46.2
LS	w	Geronimo	test	4	5	2	11.2
LS	w	Geronimo	test	4	5	3	12.8
LS	w	Geronimo	test	4	5	4	69.6
LS	w	Kenai	test	4	5	1	45.6
LS	w	Kenai	test	4	5	2	17.2
LS	w	Kenai	test	4	5	3	93.2
LS	w	Tala	test	4	5	1	27
LS	w	Tala	test	4	5	2	25.8
LS	w	Tala	test	4	5	3	100.8
LS	w	Tala	test	4	5	4	16.6
LS	w	Una	test	4	5	1	10.4
LS	w	Una	test	4	5	2	19.4
LS	w	Una	test	4	5	3	37.8
LS	w	Yukon	test	4	5	1	23.4
LS	w	Yukon	test	4	5	2	73.6
LS	w	Yukon	test	4	5	3	13
LS	w	Yukon	test	4	5	4	36.8
LS	w	Chitto	control	4	6	1	43.6
LS	w	Chitto	control	4	6	2	18.8
LS	w	Geronimo	control	4	6	1	72.4
LS	w	Geronimo	control	4	6	2	3.4
LS	w	Kenai	control	4	6	1	14.4
LS	w	Kenai	control	4	6	2	11
LS	w	Kenai	control	4	6	3	10.8
LS	w	Kenai	control	4	6	4	29.4
LS	w	Tala	control	4	6	1	32.6
LS	w	Tala	control	4	6	2	18.2
LS	w	Una	control	4	6	1	9.2
LS	w	Una	control	4	6	2	34.6
LS	w	Una	control	4	6	3	88.4
LS	w	Una	control	4	6	4	18.6
LS	w	Yukon	control	4	6	1	5.4
LS	w	Yukon	control	4	6	2	15.6
LS	w	Yukon	control	4	6	3	25
LS	w	Yukon	control	4	6	4	70.4
LS	w	Geronimo	test	4	6	1	45.6
LS	w	Geronimo	test	4	6	2	42.4
LS	w	Geronimo	test	4	6	3	26.2
LS	w	Geronimo	test	4	6	4	16.6
LS	w	Kenai	test	4	6	1	5.4
LS	w	Kenai	test	4	6	2	36.2
LS	w	Kenai	test	4	6	3	11.2
LS	w	Tala	test	4	6	1	47.8
LS	w	Tala	test	4	6	2	130.2
LS	w	Tala	test	4	6	3	37.4
LS	w	Chitto	control	6	4	1	13.2
LS	w	Chitto	control	6	4	2	40
LS	w	Chitto	control	6	4	3	29.8
LS	w	Chitto	control	6	4	4	26.6
LS	w	Chitto	control	6	4	5	50
LS	w	Geronimo	control	6	4	6	8
LS	w	Geronimo	control	6	4	1	37.8
LS	w	Geronimo	control	6	4	2	13
LS	w	Geronimo	control	6	4	3	15
LS	w	Geronimo	control	6	4	4	9
LS	w	Geronimo	control	6	4	5	58.8
LS	w	Kenai	control	6	4	1	9.8
LS	w	Kenai	control	6	4	2	23.6
LS	w	Kenai	control	6	4	3	44
LS	w	Kenai	control	6	4	4	65.8
LS	w	Kenai	control	6	4	5	83.6
LS	w	Kenai	control	6	4	6	51
LS	w	Tala	control	6	4	1	15.4
LS	w	Tala	control	6	4	2	20
LS	w	Tala	control	6	4	3	36.2
LS	w	Tala	control	6	4	4	26
LS	w	Tala	control	6	4	5	83.2
LS	w	Una	control	6	4	1	37.2
LS	w	Una	control	6	4	2	23
LS	w	Una	control	6	4	3	21.6
LS	w	Una	control	6	4	4	17.8
LS	w	Una	control	6	4	5	25.8
LS	w	Una	control	6	4	6	21.6
LS	w	Yukon	control	6	4	1	13.2
LS	w	Yukon	control	6	4	2	25.4
LS	w	Yukon	control	6	4	3	30
LS	w	Yukon	control	6	4	4	27.2
LS	w	Yukon	control	6	4	5	8.6
LS	w	Yukon	control	6	4	6	29.6
LS	w	Chitto	test	6	4	1	5.2
LS	w	Chitto	test	6	4	2	11.4
LS	w	Chitto	test	6	4	3	27.6
LS	w	Chitto	test	6	4	4	7.4
LS	w	Chitto	test	6	4	5	28.2
LS	w	Chitto	test	6	4	6	99
LS	w	Geronimo	test	6	4	1	18.6
LS	w	Geronimo	test	6	4	2	12
LS	w	Geronimo	test	6	4	3	9.6
LS	w	Geronimo	test	6	4	4	22
LS	w	Geronimo	test	6	4	5	10
LS	w	Kenai	test	6	4	1	16
LS	w	Kenai	test	6	4	2	13.2
LS	w	Kenai	test	6	4	3	26.6
LS	w	Kenai	test	6	4	4	10.4
LS	w	Kenai	test	6	4	5	8.8
LS	w	Kenai	test	6	4	6	70
LS	w	Tala	test	6	4	1	11.8
LS	w	Tala	test	6	4	2	48.6
LS	w	Tala	test	6	4	3	29
LS	w	Tala	test	6	4	4	71.8
LS	w	Una	test	6	4	1	43
LS	w	Una	test	6	4	2	41.2
LS	w	Una	test	6	4	3	5.2
LS	w	Una	test	6	4	4	20.4
LS	w	Una	test	6	4	5	7.8
LS	w	Una	test	6	4	6	48.2
LS	w	Yukon	test	6	4	1	11
LS	w	Yukon	test	6	4	2	45.6
LS	w	Yukon	test	6	4	3	8
LS	w	Yukon	test	6	4	4	57.2
LS	w	Yukon	test	6	4	5	15.4
LS	w	Yukon	test	6	4	6	34
LS	w	Chitto	control	8	4	1	8.6
LS	w	Chitto	control	8	4	2	14.4
LS	w	Chitto	control	8	4	3	12.2
LS	w	Chitto	control	8	4	4	21.2
LS	w	Chitto	control	8	4	5	49.6
LS	w	Chitto	control	8	4	6	66.6
LS	w	Chitto	control	8	4	7	4.2
LS	w	Chitto	control	8	4	8	7.8
LS	w	Geronimo	control	8	4	1	7.4
LS	w	Geronimo	control	8	4	2	17.8
LS	w	Geronimo	control	8	4	3	46.6
LS	w	Geronimo	control	8	4	4	17.6
LS	w	Geronimo	control	8	4	5	2.8
LS	w	Geronimo	control	8	4	6	73.4
LS	w	Geronimo	control	8	4	7	179.8
LS	w	Kenai	control	8	4	1	51.2
LS	w	Kenai	control	8	4	2	53.2
LS	w	Kenai	control	8	4	3	10.2
LS	w	Kenai	control	8	4	4	4.2
LS	w	Kenai	control	8	4	5	28
LS	w	Kenai	control	8	4	6	NA
LS	w	Kenai	control	8	4	7	10.6
LS	w	Kenai	control	8	4	1	5.4
LS	w	Kenai	control	8	4	2	9.8
LS	w	Kenai	control	8	4	3	19.4
LS	w	Kenai	control	8	4	4	3.8
LS	w	Kenai	control	8	4	5	52.6
LS	w	Kenai	control	8	4	6	17
LS	w	Kenai	control	8	4	7	21.4
LS	w	Kenai	control	8	4	8	131.8
LS	w	Tala	control	8	4	1	7.4
LS	w	Tala	control	8	4	2	19.8
LS	w	Tala	control	8	4	3	49.4
LS	w	Tala	control	8	4	4	11.4
LS	w	Tala	control	8	4	5	41.2
LS	w	Tala	control	8	4	6	65.8
LS	w	Tala	control	8	4	7	60.2
LS	w	Tala	control	8	4	8	18.4
LS	w	Una	control	8	4	1	7.8
LS	w	Una	control	8	4	2	28
LS	w	Una	control	8	4	3	46.2
LS	w	Una	control	8	4	4	25.6
LS	w	Una	control	8	4	5	46.4
LS	w	Una	control	8	4	6	18.4
LS	w	Una	control	8	4	7	26.8
LS	w	Una	control	8	4	8	76.6
LS	w	Yukon	control	8	4	1	7.2
LS	w	Yukon	control	8	4	2	22.4
LS	w	Yukon	control	8	4	3	9
LS	w	Yukon	control	8	4	4	44.2
LS	w	Yukon	control	8	4	5	14
LS	w	Yukon	control	8	4	6	45.8
LS	w	Yukon	control	8	4	7	20
LS	w	Yukon	control	8	4	8	38
LS	w	Chitto	test	8	4	1	18
LS	w	Chitto	test	8	4	2	8
LS	w	Chitto	test	8	4	3	49.2
LS	w	Chitto	test	8	4	4	62.2
LS	w	Chitto	test	8	4	5	144
LS	w	Geronimo	test	8	4	1	4.6
LS	w	Geronimo	test	8	4	2	26.2
LS	w	Geronimo	test	8	4	3	20.4
LS	w	Geronimo	test	8	4	4	19.2
LS	w	Geronimo	test	8	4	5	29.4
LS	w	Geronimo	test	8	4	6	12
LS	w	Geronimo	test	8	4	7	16.8
LS	w	Geronimo	test	8	4	8	12.4
LS	w	Kenai	test	8	4	1	20.8
LS	w	Kenai	test	8	4	2	25
LS	w	Kenai	test	8	4	3	25.4
LS	w	Kenai	test	8	4	4	16.4
LS	w	Kenai	test	8	4	5	17.2
LS	w	Kenai	test	8	4	6	14.2
LS	w	Kenai	test	8	4	7	54.8
LS	w	Kenai	test	8	4	8	36.2
LS	w	Tala	test	8	4	1	10.8
LS	w	Tala	test	8	4	2	6.6
LS	w	Tala	test	8	4	3	58
LS	w	Tala	test	8	4	4	7.2
LS	w	Tala	test	8	4	5	32.4
LS	w	Tala	test	8	4	6	65.2
LS	w	Tala	test	8	4	7	172.6
LS	w	Una	test	8	4	1	21.4
LS	w	Una	test	8	4	2	23.4
LS	w	Una	test	8	4	3	28
LS	w	Una	test	8	4	4	10.6
LS	w	Una	test	8	4	5	27.4
LS	w	Una	test	8	4	6	23.8
LS	w	Una	test	8	4	7	14
LS	w	Yukon	test	8	4	1	13.4
LS	w	Yukon	test	8	4	2	6.4
LS	w	Yukon	test	8	4	3	10.4
LS	w	Yukon	test	8	4	4	16.6
LS	w	Yukon	test	8	4	5	23.4
LS	w	Yukon	test	8	4	6	17.2
LS	w	Yukon	test	8	4	7	39.2
LS	w	Yukon	test	8	4	8	38
LS	w	Yukon	test	4	6	1	10.8
LS	w	Yukon	test	4	6	2	7
LS	w	Yukon	test	4	6	3	5.2
LS	w	Yukon	test	4	6	4	37.8
LS	w	Chitto	control	6	5	1	5.4
LS	w	Chitto	control	6	5	2	84
LS	w	Chitto	control	6	5	3	47.8
LS	w	Geronimo	control	6	5	1	36.4
LS	w	Geronimo	control	6	5	2	28.8
LS	w	Geronimo	control	6	5	3	42.2
LS	w	Geronimo	control	6	5	4	9.6
LS	w	Geronimo	control	6	5	5	6.6
LS	w	Kenai	control	6	5	1	7.6
LS	w	Kenai	control	6	5	2	26.2
LS	w	Kenai	control	6	5	3	15
LS	w	Kenai	control	6	5	4	25.8
LS	w	Kenai	control	6	5	5	17.2
LS	w	Kenai	control	6	5	6	76.2
LS	w	Tala	control	6	5	1	16.8
LS	w	Tala	control	6	5	2	30.8
LS	w	Tala	control	6	5	3	46
LS	w	Tala	control	6	5	4	11.8
LS	w	Tala	control	6	5	5	76
LS	w	Una	control	6	5	1	17
LS	w	Una	control	6	5	2	15
LS	w	Una	control	6	5	3	64.8
LS	w	Una	control	6	5	4	95.6
LS	w	Yukon	control	6	5	1	13.8
LS	w	Yukon	control	6	5	2	28
LS	w	Yukon	control	6	5	3	8
LS	w	Yukon	control	6	5	4	7.6
LS	w	Yukon	control	6	5	5	18
LS	w	Chitto	test	6	5	1	4.8
LS	w	Chitto	test	6	5	2	19.2
LS	w	Chitto	test	6	5	3	8.4
LS	w	Chitto	test	6	5	4	49
LS	w	Chitto	test	6	5	5	37
LS	w	Chitto	test	6	5	6	8
LS	w	Geronimo	test	6	5	1	15
LS	w	Geronimo	test	6	5	2	27.8
LS	w	Geronimo	test	6	5	3	47.4
LS	w	Geronimo	test	6	5	4	27.8
LS	w	Geronimo	test	6	5	5	53
LS	w	Geronimo	test	6	5	6	99.4
LS	w	Kenai	test	6	5	1	4.8
LS	w	Kenai	test	6	5	2	20.4
LS	w	Kenai	test	6	5	3	23.8
LS	w	Kenai	test	6	5	4	6.6
LS	w	Tala	test	6	5	1	11.2
LS	w	Tala	test	6	5	2	6.2
LS	w	Tala	test	6	5	3	47.6
LS	w	Tala	test	6	5	4	30.8
LS	w	Tala	test	6	5	5	27.8
LS	w	Tala	test	6	5	6	135
LS	w	Una	test	6	5	1	13.4
LS	w	Una	test	6	5	2	18.8
LS	w	Una	test	6	5	3	26
LS	w	Una	test	6	5	4	8.6
LS	w	Una	test	6	5	5	109.2
LS	w	Una	test	6	5	6	58.8
LS	w	Una	test	6	5	1	16.8
LS	w	Una	test	6	5	2	20.6
LS	w	Una	test	6	5	3	46.2
LS	w	Una	test	6	5	4	24.6
LS	w	Una	test	6	5	5	104
LS	w	Una	test	6	5	6	46.6
LS	w	Yukon	test	6	5	1	23.2
LS	w	Yukon	test	6	5	2	18.2
LS	w	Yukon	test	6	5	3	8
LS	w	Yukon	test	6	5	4	52.8
LS	w	Yukon	test	6	5	5	14.4
LS	w	Yukon	test	6	5	6	14.6
LS	w	Chitto	control	8	5	1	6.4
LS	w	Chitto	control	8	5	2	9.2
LS	w	Chitto	control	8	5	3	30.6
LS	w	Chitto	control	8	5	4	28.8
LS	w	Chitto	control	8	5	5	11
LS	w	Chitto	control	8	5	6	10.4
LS	w	Chitto	control	8	5	7	32
LS	w	Geronimo	control	8	5	1	8
LS	w	Geronimo	control	8	5	2	10.6
LS	w	Geronimo	control	8	5	3	18.4
LS	w	Geronimo	control	8	5	4	3.4
LS	w	Geronimo	control	8	5	5	20.6
LS	w	Geronimo	control	8	5	6	76.8
LS	w	Geronimo	control	8	5	7	142.8
LS	w	Kenai	control	8	5	1	15.4
LS	w	Kenai	control	8	5	2	12.6
LS	w	Kenai	control	8	5	3	9.4
LS	w	Kenai	control	8	5	4	17.4
LS	w	Kenai	control	8	5	5	63.6
LS	w	Kenai	control	8	5	6	147.4
LS	w	Kenai	control	8	5	7	33.4
LS	w	Kenai	control	8	5	8	88.8
LS	w	Tala	control	8	5	1	6.8
LS	w	Tala	control	8	5	2	6.8
LS	w	Tala	control	8	5	3	46
LS	w	Tala	control	8	5	4	45.4
LS	w	Tala	control	8	5	5	46.4
LS	w	Tala	control	8	5	6	17.8
LS	w	Tala	control	8	5	7	43.2
LS	w	Una	control	8	5	1	11.2
LS	w	Una	control	8	5	2	13.2
LS	w	Una	control	8	5	3	20
LS	w	Una	control	8	5	4	14
LS	w	Una	control	8	5	5	76.4
LS	w	Una	control	8	5	6	9
LS	w	Una	control	8	5	7	4.8
LS	w	Una	control	8	5	8	231.4
LS	w	Yukon	control	8	5	1	15.2
LS	w	Yukon	control	8	5	2	21.8
LS	w	Yukon	control	8	5	3	4.8
LS	w	Yukon	control	8	5	4	20.4
LS	w	Yukon	control	8	5	5	43.4
LS	w	Yukon	control	8	5	6	6
LS	w	Yukon	control	8	5	7	22.6
LS	w	Yukon	control	8	5	8	22
LS	w	Chitto	test	8	5	1	6.2
LS	w	Chitto	test	8	5	2	29.4
LS	w	Chitto	test	8	5	3	8.6
LS	w	Chitto	test	8	5	4	11.2
LS	w	Chitto	test	8	5	5	12.8
LS	w	Chitto	test	8	5	6	15.6
LS	w	Chitto	test	8	5	7	13
LS	w	Chitto	test	8	5	8	34.6
LS	w	Geronimo	test	8	5	1	6.2
LS	w	Geronimo	test	8	5	2	13.6
LS	w	Geronimo	test	8	5	3	3.2
LS	w	Geronimo	test	8	5	4	38.2
LS	w	Geronimo	test	8	5	5	47.2
LS	w	Geronimo	test	8	5	6	15
LS	w	Geronimo	test	8	5	7	31.8
LS	w	Kenai	test	8	5	1	12.4
LS	w	Kenai	test	8	5	2	5.8
LS	w	Kenai	test	8	5	3	26.6
LS	w	Kenai	test	8	5	4	9
LS	w	Kenai	test	8	5	5	35.6
LS	w	Kenai	test	8	5	6	77.6
LS	w	Kenai	test	8	5	7	10.8
LS	w	Kenai	test	8	5	8	99.2
LS	w	Tala	test	8	5	1	12.2
LS	w	Tala	test	8	5	2	11.2
LS	w	Tala	test	8	5	3	14.6
LS	w	Tala	test	8	5	4	24.2
LS	w	Tala	test	8	5	5	45.6
LS	w	Tala	test	8	5	6	26
LS	w	Tala	test	8	5	7	12.2
LS	w	Tala	test	8	5	8	112.6
LS	w	Una	test	8	5	1	8
LS	w	Una	test	8	5	2	19.8
LS	w	Una	test	8	5	3	33
LS	w	Una	test	8	5	4	10.8
LS	w	Una	test	8	5	5	11.4
LS	w	Una	test	8	5	6	28.4
LS	w	Una	test	8	5	7	10.6
LS	w	Una	test	8	5	8	4.8
LS	w	Yukon	test	8	5	1	8.6
LS	w	Yukon	test	8	5	2	7.2
LS	w	Yukon	test	8	5	3	10.2
LS	w	Yukon	test	8	5	4	15.4
LS	w	Yukon	test	8	5	5	32.4
LS	w	Yukon	test	8	5	6	63.4
LS	w	Yukon	test	8	5	7	5.4
LS	w	Yukon	test	8	5	8	11.2
LS	w	Chitto	control	6	6	1	6.2
LS	w	Chitto	control	6	6	2	20
LS	w	Chitto	control	6	6	3	20.8
LS	w	Chitto	control	6	6	4	20.6
LS	w	Chitto	control	6	6	5	58.8
LS	w	Chitto	control	6	6	6	52
LS	w	Geronimo	control	6	6	1	25
LS	w	Geronimo	control	6	6	2	58.2
LS	w	Geronimo	control	6	6	3	30.2
LS	w	Geronimo	control	6	6	4	16.6
LS	w	Geronimo	control	6	6	5	59.8
LS	w	Geronimo	control	6	6	6	4.6
LS	w	Kenai	control	6	6	1	20
LS	w	Kenai	control	6	6	2	29.4
LS	w	Kenai	control	6	6	3	19
LS	w	Kenai	control	6	6	4	26
LS	w	Kenai	control	6	6	5	50
LS	w	Tala	control	6	6	1	10
LS	w	Tala	control	6	6	2	50
LS	w	Tala	control	6	6	3	33.4
LS	w	Tala	control	6	6	4	51.8
LS	w	Tala	control	6	6	5	32
LS	w	Una	control	6	6	1	4.6
LS	w	Una	control	6	6	2	79.4
LS	w	Una	control	6	6	3	26.8
LS	w	Una	control	6	6	4	10.2
LS	w	Una	control	6	6	5	24.2
LS	w	Una	control	6	6	6	22.6
LS	w	Yukon	control	6	6	1	5.4
LS	w	Yukon	control	6	6	2	16.2
LS	w	Yukon	control	6	6	3	6.6
LS	w	Yukon	control	6	6	4	45.4
LS	w	Yukon	control	6	6	5	24
LS	w	Yukon	control	6	6	6	13.6
LS	w	Chitto	test	6	6	1	32.6
LS	w	Chitto	test	6	6	2	33
LS	w	Chitto	test	6	6	3	5
LS	w	Chitto	test	6	6	4	19.8
LS	w	Chitto	test	6	6	5	144.4
LS	w	Chitto	test	6	6	6	144.4
LS	w	Geronimo	test	6	6	1	14
LS	w	Geronimo	test	6	6	2	14
LS	w	Geronimo	test	6	6	3	7.2
LS	w	Geronimo	test	6	6	4	4.4
LS	w	Geronimo	test	6	6	5	40.8
LS	w	Geronimo	test	6	6	6	4.8
LS	w	Kenai	test	6	6	1	17.2
LS	w	Kenai	test	6	6	2	6
LS	w	Kenai	test	6	6	3	6.6
LS	w	Kenai	test	6	6	4	82.6
LS	w	Kenai	test	6	6	5	8
LS	w	Yukon	test	6	6	1	4.4
LS	w	Yukon	test	6	6	2	13.4
LS	w	Yukon	test	6	6	3	13.4
LS	w	Yukon	test	6	6	4	40.4
LS	w	Yukon	test	6	6	5	16
LS	w	Yukon	test	6	6	6	22.2
LS	w	Chitto	control	8	6	1	14.4
LS	w	Chitto	control	8	6	2	8.2
LS	w	Chitto	control	8	6	3	20
LS	w	Chitto	control	8	6	4	17.4
LS	w	Chitto	control	8	6	5	9.8
LS	w	Chitto	control	8	6	6	29.8
LS	w	Geronimo	control	8	6	1	5.8
LS	w	Geronimo	control	8	6	2	5.6
LS	w	Geronimo	control	8	6	3	5.8
LS	w	Geronimo	control	8	6	4	5
LS	w	Geronimo	control	8	6	5	31.2
LS	w	Geronimo	control	8	6	6	8.6
LS	w	Geronimo	control	8	6	7	16
LS	w	Kenai	control	8	6	1	9
LS	w	Kenai	control	8	6	2	15.6
LS	w	Kenai	control	8	6	3	16
LS	w	Kenai	control	8	6	4	23
LS	w	Kenai	control	8	6	5	66.6
LS	w	Kenai	control	8	6	6	21.2
LS	w	Kenai	control	8	6	7	120.6
LS	w	Tala	control	8	6	1	7.2
LS	w	Tala	control	8	6	2	22.2
LS	w	Tala	control	8	6	3	5.8
LS	w	Tala	control	8	6	4	49.4
LS	w	Tala	control	8	6	5	48.2
LS	w	Tala	control	8	6	6	117.8
LS	w	Una	control	8	6	1	6.6
LS	w	Una	control	8	6	2	7.2
LS	w	Una	control	8	6	3	3.4
LS	w	Una	control	8	6	4	11.2
LS	w	Una	control	8	6	5	35.6
LS	w	Una	control	8	6	6	44.8
LS	w	Una	control	8	6	7	23.4
LS	w	Una	control	8	6	8	42.4
LS	w	Yukon	control	8	6	1	18.2
LS	w	Yukon	control	8	6	2	22.2
LS	w	Yukon	control	8	6	3	52
LS	w	Yukon	control	8	6	4	43
LS	w	Yukon	control	8	6	5	0.2
LS	w	Yukon	control	8	6	6	11.8
LS	w	Yukon	control	8	6	7	28.8
LS	w	Yukon	control	8	6	8	79.4
LS	w	Chitto	test	8	6	1	6.8
LS	w	Chitto	test	8	6	2	40
LS	w	Chitto	test	8	6	3	21.8
LS	w	Chitto	test	8	6	4	29.4
LS	w	Chitto	test	8	6	5	10.2
LS	w	Chitto	test	8	6	6	34.6
LS	w	Chitto	test	8	6	7	47.4
LS	w	Chitto	test	8	6	8	129.6
LS	w	Geronimo	test	8	6	1	7.4
LS	w	Geronimo	test	8	6	2	25.2
LS	w	Geronimo	test	8	6	3	8.2
LS	w	Geronimo	test	8	6	4	17.8
LS	w	Geronimo	test	8	6	5	12
LS	w	Geronimo	test	8	6	6	20.4
LS	w	Geronimo	test	8	6	7	47.2
LS	w	Kenai	test	8	6	1	8.8
LS	w	Kenai	test	8	6	2	34
LS	w	Kenai	test	8	6	3	14.6
LS	w	Kenai	test	8	6	4	9
LS	w	Kenai	test	8	6	5	62.2
LS	w	Kenai	test	8	6	6	9.8
LS	w	Kenai	test	8	6	7	28.2
LS	w	Kenai	test	8	6	8	127.6
LS	w	Tala	test	8	6	1	7.6
LS	w	Tala	test	8	6	2	24.2
LS	w	Tala	test	8	6	3	62
LS	w	Tala	test	8	6	4	60.2
LS	w	Tala	test	8	6	5	40
LS	w	Tala	test	8	6	6	48
LS	w	Tala	test	8	6	7	127.2
LS	w	Tala	test	8	6	8	302.2
LS	w	Una	test	8	6	1	11.8
LS	w	Una	test	8	6	2	19
LS	w	Una	test	8	6	3	23.6
LS	w	Una	test	8	6	4	13.4
LS	w	Una	test	8	6	5	13.2
LS	w	Una	test	8	6	6	33.2
LS	w	Una	test	8	6	7	12.2
LS	w	Una	test	8	6	8	32
LS	w	Yukon	test	8	6	1	12.6
LS	w	Yukon	test	8	6	2	6.2
LS	w	Yukon	test	8	6	3	13.2
LS	w	Yukon	test	8	6	4	12
LS	w	Yukon	test	8	6	5	21.6
LS	w	Yukon	test	8	6	6	18.4
LS	w	Yukon	test	8	6	7	12.8
LS	w	Yukon	test	8	6	8	16.6
SV	w	Aragorn	control	4	1	1	20.82
SV	w	Aragorn	control	4	1	2	12.7
SV	w	Aragorn	control	4	1	3	21.12155
SV	w	Aragorn	control	4	2	1	37.59
SV	w	Aragorn	control	4	2	2	38.01
SV	w	Aragorn	control	4	2	3	58.651692
SV	w	Aragorn	control	4	2	4	5.049036
SV	w	Aragorn	control	4	3	1	27.43
SV	w	Aragorn	control	4	3	2	8.3
SV	w	Aragorn	control	4	3	3	5.606731
SV	w	Aragorn	control	4	3	4	7.004638
SV	w	Aragorn	control	4	4	1	34.28
SV	w	Aragorn	control	4	4	2	51.5
SV	w	Aragorn	control	4	4	3	6.41041
SV	w	Aragorn	control	4	4	4	14.522627
SV	w	Aragorn	control	4	5	1	15.22
SV	w	Aragorn	control	4	5	2	34.11
SV	w	Aragorn	control	4	6	1	14.45
SV	w	Aragorn	control	4	6	2	58.27
SV	w	Aragorn	control	6	1	1	10.25
SV	w	Aragorn	control	6	1	2	8.53
SV	w	Aragorn	control	6	1	3	14.749011
SV	w	Aragorn	control	6	1	4	7.983301
SV	w	Aragorn	control	6	1	5	2.95
SV	w	Aragorn	control	6	2	1	20.64
SV	w	Aragorn	control	6	2	2	41.48
SV	w	Aragorn	control	6	2	3	8.782783
SV	w	Aragorn	control	6	2	4	16.481627
SV	w	Aragorn	control	6	3	1	28.59
SV	w	Aragorn	control	6	3	2	17.71
SV	w	Aragorn	control	6	3	3	34.297922
SV	w	Aragorn	control	6	3	4	42.081208
SV	w	Aragorn	control	6	3	5	5.805476
SV	w	Aragorn	control	6	4	1	26.94
SV	w	Aragorn	control	6	4	2	33.93
SV	w	Aragorn	control	6	4	3	16.763043
SV	w	Aragorn	control	6	4	4	35.51
SV	w	Aragorn	control	6	4	5	36.106412
SV	w	Aragorn	control	6	5	1	9.28
SV	w	Aragorn	control	6	5	2	43.57
SV	w	Aragorn	control	6	5	3	16.942022
SV	w	Aragorn	control	6	5	4	24.820735
SV	w	Aragorn	control	6	5	5	35.595672
SV	w	Aragorn	control	6	5	6	27.98
SV	w	Aragorn	control	6	6	1	18.56
SV	w	Aragorn	control	6	6	2	28.28
SV	w	Aragorn	control	6	6	3	33.334054
SV	w	Aragorn	control	6	6	4	17.335134
SV	w	Aragorn	control	6	6	5	13.947162
SV	w	Aragorn	control	8	1	1	59.62
SV	w	Aragorn	control	8	1	2	12.23
SV	w	Aragorn	control	8	1	3	19.371834
SV	w	Aragorn	control	8	1	4	23.097448
SV	w	Aragorn	control	8	1	5	13.340816
SV	w	Aragorn	control	8	1	6	72.935645
SV	w	Aragorn	control	8	2	1	20.96
SV	w	Aragorn	control	8	2	2	9.75
SV	w	Aragorn	control	8	2	3	40.32595
SV	w	Aragorn	control	8	2	4	12.721529
SV	w	Aragorn	control	8	2	5	35.106881
SV	w	Aragorn	control	8	2	6	33.506981
SV	w	Aragorn	control	8	2	7	26.411552
SV	w	Aragorn	control	8	3	1	9.98
SV	w	Aragorn	control	8	3	2	34.05
SV	w	Aragorn	control	8	3	3	5.434187
SV	w	Aragorn	control	8	3	4	38.325034
SV	w	Aragorn	control	8	3	5	10.382458
SV	w	Aragorn	control	8	3	6	11.49
SV	w	Aragorn	control	8	3	7	47.61389
SV	w	Aragorn	control	8	4	1	12.42
SV	w	Aragorn	control	8	4	2	12.71
SV	w	Aragorn	control	8	4	3	6.924276
SV	w	Aragorn	control	8	4	4	15.153286
SV	w	Aragorn	control	8	4	5	23.543894
SV	w	Aragorn	control	8	4	6	45.498361
SV	w	Aragorn	control	8	4	7	25.543493
SV	w	Aragorn	control	8	4	8	60.379984
SV	w	Aragorn	control	8	5	1	27.25
SV	w	Aragorn	control	8	5	2	39.71
SV	w	Aragorn	control	8	5	3	8.776981
SV	w	Aragorn	control	8	5	4	15.444303
SV	w	Aragorn	control	8	5	5	17.77
SV	w	Aragorn	control	8	5	6	43.280675
SV	w	Aragorn	control	8	5	7	101.872754
SV	w	Aragorn	control	8	6	1	53.37
SV	w	Aragorn	control	8	6	2	5.72
SV	w	Aragorn	control	8	6	3	8.745235
SV	w	Aragorn	control	8	6	4	6.398192
SV	w	Aragorn	control	8	6	5	14.70735
SV	w	Aragorn	control	8	6	6	16.393008
SV	w	Aragorn	control	8	6	7	59.633434
SV	w	Aragorn	control	8	6	8	76.569119
SV	w	Aragorn	test	4	1	1	3.67
SV	w	Aragorn	test	4	1	2	22.29
SV	w	Aragorn	test	4	1	3	28.63
SV	w	Aragorn	test	4	1	4	122.95
SV	w	Aragorn	test	4	2	1	6.22
SV	w	Aragorn	test	4	2	2	13.08
SV	w	Aragorn	test	4	2	3	15.32
SV	w	Aragorn	test	4	2	4	94.46
SV	w	Aragorn	test	4	3	1	14.29
SV	w	Aragorn	test	4	3	2	15.27
SV	w	Aragorn	test	4	3	3	111.913988
SV	w	Aragorn	test	4	3	4	43.191085
SV	w	Aragorn	test	4	4	1	8.05
SV	w	Aragorn	test	4	4	2	47.96
SV	w	Aragorn	test	4	4	3	4.748692
SV	w	Aragorn	test	4	4	4	6.822506
SV	w	Aragorn	test	4	5	1	5.58
SV	w	Aragorn	test	4	5	2	21.63
SV	w	Aragorn	test	4	5	3	36.369919
SV	w	Aragorn	test	4	5	4	47.338915
SV	w	Aragorn	test	4	6	1	61.45
SV	w	Aragorn	test	4	6	2	103.29
SV	w	Aragorn	test	4	6	3	54.968588
SV	w	Aragorn	test	4	6	4	32.462923
SV	w	Aragorn	test	6	1	1	24.76
SV	w	Aragorn	test	6	1	2	33.78
SV	w	Aragorn	test	6	1	3	8.333978
SV	w	Aragorn	test	6	1	4	109.195953
SV	w	Aragorn	test	6	2	1	12.6
SV	w	Aragorn	test	6	2	2	21.65
SV	w	Aragorn	test	6	2	3	87.55
SV	w	Aragorn	test	6	2	4	19.232678
SV	w	Aragorn	test	6	2	5	44.579019
SV	w	Aragorn	test	6	3	1	11.31
SV	w	Aragorn	test	6	3	2	31.64
SV	w	Aragorn	test	6	3	3	16.767834
SV	w	Aragorn	test	6	3	4	5.252355
SV	w	Aragorn	test	6	3	5	38.85212
SV	w	Aragorn	test	6	3	6	99.701141
SV	w	Aragorn	test	6	4	1	18.8
SV	w	Aragorn	test	6	4	2	9.38
SV	w	Aragorn	test	6	4	3	17.886779
SV	w	Aragorn	test	6	4	4	9.268659
SV	w	Aragorn	test	6	4	5	21.983409
SV	w	Aragorn	test	6	5	1	6.74
SV	w	Aragorn	test	6	5	2	40.38
SV	w	Aragorn	test	6	5	3	4.768508
SV	w	Aragorn	test	6	5	4	6.994553
SV	w	Aragorn	test	6	5	5	23.321605
SV	w	Aragorn	test	6	5	6	74.643635
SV	w	Aragorn	test	8	1	1	52.78
SV	w	Aragorn	test	8	1	2	28.15
SV	w	Aragorn	test	8	1	3	34.670919
SV	w	Aragorn	test	8	1	4	60.430163
SV	w	Aragorn	test	8	1	5	23.373524
SV	w	Aragorn	test	8	1	6	64.004992
SV	w	Aragorn	test	8	2	1	10.52
SV	w	Aragorn	test	8	2	2	28.98
SV	w	Aragorn	test	8	2	3	13.77
SV	w	Aragorn	test	8	2	4	5.274902
SV	w	Aragorn	test	8	2	5	8.907433
SV	w	Aragorn	test	8	2	6	51.34
SV	w	Aragorn	test	8	2	7	95.18
SV	w	Aragorn	test	8	2	8	79.910054
SV	w	Aragorn	test	8	3	1	19.37
SV	w	Aragorn	test	8	3	2	17.51
SV	w	Aragorn	test	8	3	3	9.487861
SV	w	Aragorn	test	8	3	4	59.381698
SV	w	Aragorn	test	8	3	5	24.045917
SV	w	Aragorn	test	8	4	1	6.23
SV	w	Aragorn	test	8	4	2	31.52
SV	w	Aragorn	test	8	4	3	17.102437
SV	w	Aragorn	test	8	4	4	17.183416
SV	w	Aragorn	test	8	4	5	8.46482
SV	w	Aragorn	test	8	4	6	26.625864
SV	w	Aragorn	test	8	4	7	103.134943
SV	w	Aragorn	test	8	4	8	21.197659
SV	w	Aragorn	test	8	5	1	8.41
SV	w	Aragorn	test	8	5	2	13.32
SV	w	Aragorn	test	8	5	3	8.436437
SV	w	Aragorn	test	8	5	4	11.76737
SV	w	Aragorn	test	8	5	5	34.350011
SV	w	Aragorn	test	8	5	6	70.995403
SV	w	Aragorn	test	8	5	7	54.343837
SV	w	Aragorn	test	8	6	1	8.86
SV	w	Aragorn	test	8	6	2	17.68
SV	w	Aragorn	test	8	6	3	25.247756
SV	w	Aragorn	test	8	6	4	17.070006
SV	w	Aragorn	test	8	6	5	31.392317
SV	w	Aragorn	test	8	6	6	77.63
SV	w	Kaspar	control	4	3	1	12.97
SV	w	Kaspar	control	4	3	2	80.49
SV	w	Kaspar	control	4	3	3	127.722334
SV	w	Kaspar	control	4	4	1	14.14
SV	w	Kaspar	control	4	4	2	43.66
SV	w	Kaspar	control	4	1	1	12.38
SV	w	Kaspar	control	4	1	2	11.91
SV	w	Kaspar	control	4	1	3	39.181397
SV	w	Kaspar	control	4	1	4	57.37398
SV	w	Kaspar	control	4	5	1	28.1
SV	w	Kaspar	control	4	5	2	29.41
SV	w	Kaspar	control	4	5	3	37.966965
SV	w	Kaspar	control	4	5	4	69.90084
SV	w	Kaspar	control	4	6	1	21.21
SV	w	Kaspar	control	4	6	2	22.16
SV	w	Kaspar	control	4	6	3	85.373688
SV	w	Kaspar	control	4	2	1	10.23
SV	w	Kaspar	control	4	2	2	9.63
SV	w	Kaspar	control	4	2	3	25.99343
SV	w	Kaspar	control	4	2	4	38.871896
SV	w	Kaspar	control	6	1	1	35.18
SV	w	Kaspar	control	6	1	2	51.2
SV	w	Kaspar	control	6	1	3	45.381092
SV	w	Kaspar	control	6	1	4	32.020328
SV	w	Kaspar	control	6	2	1	32.85
SV	w	Kaspar	control	6	2	2	9.24
SV	w	Kaspar	control	6	2	3	13.013442
SV	w	Kaspar	control	6	2	4	12.357033
SV	w	Kaspar	control	6	2	5	26.815934
SV	w	Kaspar	control	6	2	6	51.523889
SV	w	Kaspar	control	6	3	1	21.24
SV	w	Kaspar	control	6	3	2	41.17
SV	w	Kaspar	control	6	3	3	25.628054
SV	w	Kaspar	control	6	3	4	39.056103
SV	w	Kaspar	control	6	3	5	11.254029
SV	w	Kaspar	control	6	3	6	102.011629
SV	w	Kaspar	control	6	4	1	17.68
SV	w	Kaspar	control	6	4	2	10.52
SV	w	Kaspar	control	6	4	3	15.725266
SV	w	Kaspar	control	6	4	4	11.763667
SV	w	Kaspar	control	6	4	5	34.462107
SV	w	Kaspar	control	6	4	6	148.915814
SV	w	Kaspar	control	6	5	1	5.91
SV	w	Kaspar	control	6	5	2	11.14
SV	w	Kaspar	control	6	5	3	25.528042
SV	w	Kaspar	control	6	5	4	15.334062
SV	w	Kaspar	control	6	5	5	4.242795
SV	w	Kaspar	control	6	6	1	25.57
SV	w	Kaspar	control	6	6	2	5.23
SV	w	Kaspar	control	6	6	3	68.067195
SV	w	Kaspar	control	6	6	4	22.573924
SV	w	Kaspar	control	8	1	1	7.43
SV	w	Kaspar	control	8	1	2	9.59
SV	w	Kaspar	control	8	1	3	26.655885
SV	w	Kaspar	control	8	1	4	13.002652
SV	w	Kaspar	control	8	1	5	14.126327
SV	w	Kaspar	control	8	1	6	41.192659
SV	w	Kaspar	control	8	1	7	139.595098
SV	w	Kaspar	control	8	1	8	60.042795
SV	w	Kaspar	control	8	2	1	14.19
SV	w	Kaspar	control	8	2	2	8.26
SV	w	Kaspar	control	8	2	3	5.972336
SV	w	Kaspar	control	8	2	4	12.938594
SV	w	Kaspar	control	8	2	5	18.2606
SV	w	Kaspar	control	8	2	6	21.071168
SV	w	Kaspar	control	8	2	7	44.317273
SV	w	Kaspar	control	8	2	8	116.494127
SV	w	Kaspar	control	8	3	1	22.02
SV	w	Kaspar	control	8	3	2	25.81
SV	w	Kaspar	control	8	3	3	3.428505
SV	w	Kaspar	control	8	3	4	15.855972
SV	w	Kaspar	control	8	3	5	15.367535
SV	w	Kaspar	control	8	3	6	10.978509
SV	w	Kaspar	control	8	3	7	35.961212
SV	w	Kaspar	control	8	4	1	32.05
SV	w	Kaspar	control	8	4	2	38.15
SV	w	Kaspar	control	8	4	3	37.871528
SV	w	Kaspar	control	8	4	4	12.1749
SV	w	Kaspar	control	8	4	5	10.441127
SV	w	Kaspar	control	8	4	6	54.051356
SV	w	Kaspar	control	8	4	7	7.788095
SV	w	Kaspar	control	8	4	8	6.334613
SV	w	Kaspar	control	8	5	1	5.89
SV	w	Kaspar	control	8	5	2	11.48
SV	w	Kaspar	control	8	5	3	21.218177
SV	w	Kaspar	control	8	5	4	12.052169
SV	w	Kaspar	control	8	5	5	24.008684
SV	w	Kaspar	control	8	5	6	7.651958
SV	w	Kaspar	control	8	5	7	14.649726
SV	w	Kaspar	control	8	5	8	42.271788
SV	w	Kaspar	control	8	6	1	25.1
SV	w	Kaspar	control	8	6	2	15.51
SV	w	Kaspar	control	8	6	3	3.969827
SV	w	Kaspar	control	8	6	4	9.198842
SV	w	Kaspar	control	8	6	5	5.569629
SV	w	Kaspar	control	8	6	6	33.720777
SV	w	Kaspar	control	8	6	7	7.289669
SV	w	Kaspar	test	4	1	1	14.83
SV	w	Kaspar	test	4	1	2	7.58
SV	w	Kaspar	test	4	1	3	23.38
SV	w	Kaspar	test	4	1	4	10.58
SV	w	Kaspar	test	4	2	1	12.24
SV	w	Kaspar	test	4	2	2	14.28
SV	w	Kaspar	test	4	2	3	115.253395
SV	w	Kaspar	test	4	2	4	120.402647
SV	w	Kaspar	test	4	3	1	35.99
SV	w	Kaspar	test	4	3	2	17.8
SV	w	Kaspar	test	4	3	3	10.861137
SV	w	Kaspar	test	4	4	1	7.49
SV	w	Kaspar	test	4	4	2	19.36
SV	w	Kaspar	test	4	4	3	14.871378
SV	w	Kaspar	test	4	5	1	15.75
SV	w	Kaspar	test	4	5	2	14.4
SV	w	Kaspar	test	4	5	3	73.26
SV	w	Kaspar	test	4	6	1	11.95
SV	w	Kaspar	test	4	6	2	23.21
SV	w	Kaspar	test	4	6	3	59.868032
SV	w	Kaspar	test	4	6	4	166.584039
SV	w	Kaspar	test	4	6	1	15.19
SV	w	Kaspar	test	4	6	2	8.95
SV	w	Kaspar	test	4	6	3	144.116102
SV	w	Kaspar	test	4	6	4	13.081557
SV	w	Kaspar	test	6	1	1	13.23
SV	w	Kaspar	test	6	1	2	11.15
SV	w	Kaspar	test	6	1	3	18.33
SV	w	Kaspar	test	6	1	4	15.05
SV	w	Kaspar	test	6	1	5	26.871256
SV	w	Kaspar	test	6	2	1	18.92
SV	w	Kaspar	test	6	2	2	16.11
SV	w	Kaspar	test	6	2	3	15.212927
SV	w	Kaspar	test	6	2	4	54.656176
SV	w	Kaspar	test	6	2	5	8.058382
SV	w	Kaspar	test	6	2	6	118.11
SV	w	Kaspar	test	6	3	1	23.23
SV	w	Kaspar	test	6	3	2	18.78
SV	w	Kaspar	test	6	3	3	10.687909
SV	w	Kaspar	test	6	3	4	16.54
SV	w	Kaspar	test	6	3	5	107.690277
SV	w	Kaspar	test	6	3	6	69.420102
SV	w	Kaspar	test	6	4	1	18.09
SV	w	Kaspar	test	6	4	2	30.08
SV	w	Kaspar	test	6	4	3	11.148942
SV	w	Kaspar	test	6	4	4	7.593321
SV	w	Kaspar	test	6	4	5	20.640603
SV	w	Kaspar	test	6	4	6	7.06723
SV	w	Kaspar	test	6	5	1	15.27
SV	w	Kaspar	test	6	5	2	15.46
SV	w	Kaspar	test	6	5	3	5.484823
SV	w	Kaspar	test	6	5	4	17.923996
SV	w	Kaspar	test	6	5	5	65.169982
SV	w	Kaspar	test	6	5	6	22.622364
SV	w	Kaspar	test	6	6	1	18.33
SV	w	Kaspar	test	6	6	2	5.79
SV	w	Kaspar	test	6	6	3	15.925816
SV	w	Kaspar	test	6	6	4	54.971991
SV	w	Kaspar	test	6	6	5	15.311988
SV	w	Kaspar	test	8	1	1	19.45
SV	w	Kaspar	test	8	1	2	23.9
SV	w	Kaspar	test	8	1	3	27.829707
SV	w	Kaspar	test	8	1	4	12.946434
SV	w	Kaspar	test	8	1	5	60.600588
SV	w	Kaspar	test	8	1	6	21.812632
SV	w	Kaspar	test	8	2	1	28.63
SV	w	Kaspar	test	8	2	2	10.43
SV	w	Kaspar	test	8	2	3	4.907982
SV	w	Kaspar	test	8	2	4	56.034693
SV	w	Kaspar	test	8	2	5	18.522708
SV	w	Kaspar	test	8	2	6	44.403463
SV	w	Kaspar	test	8	3	1	9.08
SV	w	Kaspar	test	8	3	2	6.72
SV	w	Kaspar	test	8	3	3	15.433785
SV	w	Kaspar	test	8	3	4	6.91232
SV	w	Kaspar	test	8	3	5	11.42223
SV	w	Kaspar	test	8	3	6	43.41194
SV	w	Kaspar	test	8	3	7	72.548152
SV	w	Kaspar	test	8	4	1	5.36
SV	w	Kaspar	test	8	4	2	18.94
SV	w	Kaspar	test	8	4	3	8.471685
SV	w	Kaspar	test	8	4	4	11.783983
SV	w	Kaspar	test	8	4	5	12.819956
SV	w	Kaspar	test	8	4	6	58.943051
SV	w	Kaspar	test	8	4	7	12.748735
SV	w	Kaspar	test	8	4	8	46.971306
SV	w	Kaspar	test	8	5	1	8.3
SV	w	Kaspar	test	8	5	2	13.79
SV	w	Kaspar	test	8	5	3	24.681339
SV	w	Kaspar	test	8	5	4	8.85585
SV	w	Kaspar	test	8	5	5	34.575996
SV	w	Kaspar	test	8	5	6	48.40579
SV	w	Kaspar	test	8	5	7	56.359697
SV	w	Kaspar	test	8	5	8	154.955363
SV	w	Kaspar	test	8	6	1	7.07
SV	w	Kaspar	test	8	6	2	7.67
SV	w	Kaspar	test	8	6	3	12.556096
SV	w	Kaspar	test	8	6	4	7.350918
SV	w	Kaspar	test	8	6	5	32.6348
SV	w	Kaspar	test	8	6	6	57.080769
SV	w	Kaspar	test	8	6	7	33.387532
SV	w	Shima	control	4	1	1	31.41
SV	w	Shima	control	4	1	2	8.64
SV	w	Shima	control	4	1	3	167.311454
SV	w	Shima	control	4	4	1	62.99
SV	w	Shima	control	4	4	2	10.47
SV	w	Shima	control	4	4	3	61.149318
SV	w	Shima	control	4	4	4	51.100172
SV	w	Shima	control	4	2	1	41.92
SV	w	Shima	control	4	2	2	17.4
SV	w	Shima	control	4	2	3	10.025182
SV	w	Shima	control	4	5	1	13.11
SV	w	Shima	control	4	5	2	18.09
SV	w	Shima	control	4	5	3	32.674111
SV	w	Shima	control	4	5	4	34.627759
SV	w	Shima	control	4	3	1	14.51
SV	w	Shima	control	4	3	2	17.14
SV	w	Shima	control	4	3	3	7
SV	w	Shima	control	4	3	4	71.67
SV	w	Shima	control	4	6	1	4.62
SV	w	Shima	control	4	6	2	7.05
SV	w	Shima	control	4	6	3	16.848305
SV	w	Shima	control	4	6	4	15.935781
SV	w	Shima	control	6	1	1	94.67
SV	w	Shima	control	6	1	2	19.87
SV	w	Shima	control	6	1	3	14.894305
SV	w	Shima	control	6	1	4	58.795786
SV	w	Shima	control	6	1	5	41.86
SV	w	Shima	control	6	2	1	9.04
SV	w	Shima	control	6	2	2	10.08
SV	w	Shima	control	6	2	3	19.433258
SV	w	Shima	control	6	2	4	40.130014
SV	w	Shima	control	6	2	5	39.137281
SV	w	Shima	control	6	2	6	18.375131
SV	w	Shima	control	6	3	1	81.36
SV	w	Shima	control	6	3	2	21.75
SV	w	Shima	control	6	3	3	9.730083
SV	w	Shima	control	6	3	4	5.380027
SV	w	Shima	control	6	3	5	135.838356
SV	w	Shima	control	6	3	6	11.712767
SV	w	Shima	control	6	4	1	47.22
SV	w	Shima	control	6	4	2	22.35
SV	w	Shima	control	6	4	3	8.666035
SV	w	Shima	control	6	4	4	10.165674
SV	w	Shima	control	6	4	5	33.247924
SV	w	Shima	control	6	5	1	34.71
SV	w	Shima	control	6	5	2	5.26
SV	w	Shima	control	6	5	3	28.465064
SV	w	Shima	control	6	5	4	7.260615
SV	w	Shima	control	6	5	5	25.943549
SV	w	Shima	control	6	5	6	23.827021
SV	w	Shima	control	6	6	1	10.58
SV	w	Shima	control	6	6	2	9.39
SV	w	Shima	control	6	6	3	9.008708
SV	w	Shima	control	6	6	4	13.053598
SV	w	Shima	control	6	6	5	17.041282
SV	w	Shima	control	8	1	1	31.28
SV	w	Shima	control	8	1	2	8.74
SV	w	Shima	control	8	1	3	6.328854
SV	w	Shima	control	8	1	4	13.769797
SV	w	Shima	control	8	1	5	27.880696
SV	w	Shima	control	8	1	6	7.555382
SV	w	Shima	control	8	1	7	90.122502
SV	w	Shima	control	8	2	1	25.67
SV	w	Shima	control	8	2	2	13.19
SV	w	Shima	control	8	2	3	8.866351
SV	w	Shima	control	8	2	4	13.555202
SV	w	Shima	control	8	2	5	15.960496
SV	w	Shima	control	8	2	6	18.704388
SV	w	Shima	control	8	3	1	13.17
SV	w	Shima	control	8	3	2	19.2
SV	w	Shima	control	8	3	3	28.560737
SV	w	Shima	control	8	3	4	19.757102
SV	w	Shima	control	8	3	5	16.833542
SV	w	Shima	control	8	3	6	20.519054
SV	w	Shima	control	8	3	7	96.116555
SV	w	Shima	control	8	3	8	32.182387
SV	w	Shima	control	8	4	1	8.56
SV	w	Shima	control	8	4	2	6.67
SV	w	Shima	control	8	4	3	23.592411
SV	w	Shima	control	8	4	4	8.687594
SV	w	Shima	control	8	4	5	18.403402
SV	w	Shima	control	8	4	6	13.658133
SV	w	Shima	control	8	4	7	31.214678
SV	w	Shima	control	8	4	8	105.243221
SV	w	Shima	control	8	5	1	44.1
SV	w	Shima	control	8	5	2	14.37
SV	w	Shima	control	8	5	3	25.851102
SV	w	Shima	control	8	5	4	27.93
SV	w	Shima	control	8	5	5	8.8
SV	w	Shima	control	8	5	6	25.077751
SV	w	Shima	control	8	6	1	21.8
SV	w	Shima	control	8	6	2	7.94
SV	w	Shima	control	8	6	3	13.714002
SV	w	Shima	control	8	6	4	7.079277
SV	w	Shima	control	8	6	5	37.116986
SV	w	Shima	control	8	6	6	4.61674
SV	w	Shima	control	8	6	7	53.12
SV	w	Shima	test	4	1	1	33.83
SV	w	Shima	test	4	1	2	10.74
SV	w	Shima	test	4	1	3	3.247834
SV	w	Shima	test	4	1	4	53.227741
SV	w	Shima	test	4	2	1	22.07
SV	w	Shima	test	4	2	2	45.42
SV	w	Shima	test	4	2	3	42.027034
SV	w	Shima	test	4	3	1	11.98
SV	w	Shima	test	4	3	2	15.48
SV	w	Shima	test	4	3	3	30.787506
SV	w	Shima	test	4	3	4	24.456719
SV	w	Shima	test	4	4	1	16.51
SV	w	Shima	test	4	4	2	5.92
SV	w	Shima	test	4	4	3	19.967354
SV	w	Shima	test	4	4	4	65.583719
SV	w	Shima	test	4	5	1	14.34
SV	w	Shima	test	4	5	2	5.84
SV	w	Shima	test	4	5	3	42.494094
SV	w	Shima	test	4	5	4	38.768188
SV	w	Shima	test	4	6	1	38.92
SV	w	Shima	test	4	6	2	16.79
SV	w	Shima	test	4	6	3	44.06
SV	w	Shima	test	4	6	4	8.09
SV	w	Shima	test	6	1	1	13.97
SV	w	Shima	test	6	1	2	16.46
SV	w	Shima	test	6	1	3	3.295372
SV	w	Shima	test	6	1	4	53.282358
SV	w	Shima	test	6	1	5	8.397796
SV	w	Shima	test	6	1	6	80.801964
SV	w	Shima	test	6	2	1	17.6
SV	w	Shima	test	6	2	2	13.88
SV	w	Shima	test	6	2	3	10.171191
SV	w	Shima	test	6	2	4	18.453813
SV	w	Shima	test	6	2	5	5.344405
SV	w	Shima	test	6	2	6	64.641687
SV	w	Shima	test	6	3	1	31.28
SV	w	Shima	test	6	3	2	5.98
SV	w	Shima	test	6	3	3	20.96384
SV	w	Shima	test	6	3	4	17.834818
SV	w	Shima	test	6	3	5	58.90656
SV	w	Shima	test	6	4	1	8.81
SV	w	Shima	test	6	4	2	24.63
SV	w	Shima	test	6	4	3	22.225765
SV	w	Shima	test	6	4	4	13.172567
SV	w	Shima	test	6	4	5	49.6224
SV	w	Shima	test	6	4	6	32.767358
SV	w	Shima	test	6	5	1	6.7
SV	w	Shima	test	6	5	2	8.82
SV	w	Shima	test	6	5	3	7.111088
SV	w	Shima	test	6	5	4	5.508013
SV	w	Shima	test	6	5	5	8.036031
SV	w	Shima	test	6	5	6	24.100079
SV	w	Shima	test	6	6	1	14.82
SV	w	Shima	test	6	6	2	5.76
SV	w	Shima	test	6	6	3	5.608877
SV	w	Shima	test	6	6	4	10.746149
SV	w	Shima	test	6	6	5	93.952319
SV	w	Shima	test	8	1	1	17.72
SV	w	Shima	test	8	1	2	18.18
SV	w	Shima	test	8	1	3	25.742398
SV	w	Shima	test	8	1	4	8.768515
SV	w	Shima	test	8	1	5	49.352688
SV	w	Shima	test	8	1	6	40.627283
SV	w	Shima	test	8	1	7	25.471189
SV	w	Shima	test	8	2	1	11.45
SV	w	Shima	test	8	2	2	11.71
SV	w	Shima	test	8	2	3	5.318763
SV	w	Shima	test	8	2	4	3.070119
SV	w	Shima	test	8	2	5	27.007863
SV	w	Shima	test	8	2	6	87.01871
SV	w	Shima	test	8	2	7	15.854019
SV	w	Shima	test	8	2	8	64.441747
SV	w	Shima	test	8	3	1	9.96
SV	w	Shima	test	8	3	2	8.94
SV	w	Shima	test	8	3	3	10.818634
SV	w	Shima	test	8	3	4	28.907124
SV	w	Shima	test	8	3	5	22.691375
SV	w	Shima	test	8	3	6	44.491664
SV	w	Shima	test	8	3	7	41.706711
SV	w	Shima	test	8	4	1	13.68
SV	w	Shima	test	8	4	2	3.23
SV	w	Shima	test	8	4	3	12.019672
SV	w	Shima	test	8	4	4	12.928654
SV	w	Shima	test	8	4	5	13.921047
SV	w	Shima	test	8	4	6	22.22785
SV	w	Shima	test	8	4	7	40.711495
SV	w	Shima	test	8	4	8	20.484076
SV	w	Shima	test	8	5	1	26.85
SV	w	Shima	test	8	5	2	6.79
SV	w	Shima	test	8	5	3	8.965139
SV	w	Shima	test	8	5	4	31.096055
SV	w	Shima	test	8	5	5	11.824707
SV	w	Shima	test	8	5	6	12.191512
SV	w	Shima	test	8	5	7	19.798877
SV	w	Shima	test	8	5	8	24.936749
SV	w	Shima	test	8	6	1	7.89
SV	w	Shima	test	8	6	2	9.77
SV	w	Shima	test	8	6	3	9.362227
SV	w	Shima	test	8	6	4	2.710823
SV	w	Shima	test	8	6	5	18.096161
SV	w	Shima	test	8	6	6	8.586307
SV	w	Shima	test	8	6	7	23.863895
SV	w	Shima	test	8	6	8	16.496997
SV	w	Aragorn	test	6	6	1	6.88
SV	w	Aragorn	test	6	6	2	20.77
SV	w	Aragorn	test	6	6	3	4.44
SV	w	Aragorn	test	6	6	4	10.93
SV	w	Aragorn	test	6	6	5	49.25
LR	d	Meru	test	4	1	1	18
LR	d	Layla	test	4	1	1	11.4
LR	d	Nia	test	4	1	1	11.4
LR	d	Nuru	test	4	1	1	19.8
LR	d	Binti	test	4	1	1	9.8
LR	d	Meru	test	4	2	1	11.4
LR	d	Nia	test	4	2	1	3.6
LR	d	Zuri	test	4	1	1	15.6
LR	d	Bora	test	4	1	1	13.6
LR	d	Maisha	test	4	1	1	15.2
LR	d	Nuru	test	4	2	1	22
LR	d	Layla	test	4	2	1	21.4
LR	d	Binti	control	8	1	1	34.2
LR	d	Maisha	control	8	1	1	53.2
LR	d	Zuri	control	8	1	1	58.4
LR	d	Nia	control	8	1	1	15
LR	d	Bora	control	8	1	1	10.6
LR	d	Layla	control	8	1	1	59.2
LR	d	Nuru	control	8	1	1	15
LR	d	Zuri	control	4	1	1	43.6
LR	d	Maisha	control	4	1	1	14
LR	d	Binti	control	4	1	1	66.8
LR	d	Bora	control	4	1	1	12.2
LR	d	Meru	control	4	1	1	31.2
LR	d	Nuru	control	4	1	1	50.4
LR	d	Layla	control	4	1	1	7.8
LR	d	Nia	control	4	1	1	11.6
LR	d	Maisha	test	6	1	1	15.4
LR	d	Zuri	test	6	1	1	8.8
LR	d	Binti	test	6	1	1	28.4
LR	d	Meru	test	6	1	1	12.8
LR	d	Nuru	test	6	1	1	23.6
LR	d	Layla	test	6	1	1	22
LR	d	Bora	test	6	1	1	37.4
LR	d	Nia	test	6	1	1	13.6
LR	d	Meru	control	4	2	1	16.8
LR	d	Nia	control	4	2	1	5.4
LR	d	Binti	control	4	2	1	21
LR	d	Bora	control	4	2	1	32.4
LR	d	Nuru	control	4	2	1	20.4
LR	d	Layla	control	4	2	1	12
LR	d	Zuri	control	4	2	1	7.4
LR	d	Maisha	control	4	2	1	16.8
LR	d	Meru	test	4	3	1	9.8
LR	d	Bora	test	4	2	1	13.8
LR	d	Binti	test	4	2	1	39.8
LR	d	Nia	test	4	3	1	9
LR	d	Zuri	test	4	2	1	28.6
LR	d	Layla	test	4	3	1	40.2
LR	d	Maisha	test	4	2	1	8.4
LR	d	Nuru	test	4	3	1	25.8
LR	d	Maisha	control	4	3	1	20.6
LR	d	Layla	control	4	3	1	12.2
LR	d	Binti	control	4	3	1	38
LR	d	Zuri	control	4	3	1	13
LR	d	Nuru	control	4	3	1	36.4
LR	d	Bora	control	4	3	1	110.2
LR	d	Meru	control	4	3	1	31.8
LR	d	Maisha	control	8	2	1	101
LR	d	Bora	control	8	2	1	57.8
LR	d	Layla	control	8	2	1	30
LR	d	Zuri	control	8	2	1	43
LR	d	Nuru	control	8	2	1	35.4
LR	d	Binti	control	8	2	1	19.8
LR	d	Meru	control	8	2	1	38.4
LR	d	Maisha	test	4	3	1	4.2
LR	d	Bora	test	4	3	1	16
LR	d	Layla	test	4	4	1	10
LR	d	Binti	test	4	3	1	19.8
LR	d	Meru	test	4	4	1	15.2
LR	d	Nuru	test	4	4	1	16.2
LR	d	Zuri	test	4	3	1	14
LR	d	Bora	test	6	2	1	33.6
LR	d	Maisha	test	6	2	1	54.8
LR	d	Binti	test	6	2	1	35.4
LR	d	Nuru	test	6	2	1	6.4
LR	d	Zuri	test	6	2	1	12
LR	d	Maisha	control	8	3	1	31.2
LR	d	Bora	control	8	3	1	6.8
LR	d	Meru	test	6	2	1	25.6
LR	d	Layla	test	6	2	1	4.6
LR	d	Zuri	control	8	3	1	66.8
LR	d	Meru	control	8	3	1	9.8
LR	d	Binti	control	8	3	1	23.2
LR	d	Nuru	control	8	3	1	37.2
LR	d	Bora	test	8	1	1	15.2
LR	d	Meru	test	8	1	1	10
LR	d	Binti	test	8	1	1	8.4
LR	d	Zuri	test	8	1	1	30
LR	d	Nuru	test	8	1	1	14.2
LR	d	Bora	control	6	1	1	18
LR	d	Maisha	control	6	1	1	17
LR	d	Bora	control	4	4	1	37.8
LR	d	Binti	control	6	1	1	10.6
LR	d	Zuri	control	6	1	1	68.2
LR	d	Meru	control	6	1	1	7
LR	d	Nuru	control	6	1	1	88
LR	d	Meru	control	4	4	1	31
LR	d	Nuru	control	4	4	1	NA
LR	d	Binti	control	4	4	1	9
LR	d	Zuri	control	4	4	1	23.4
LR	d	Bora	control	6	2	1	11.2
LR	d	Meru	control	6	2	1	18.6
LR	d	Nuru	control	6	2	1	115.8
LR	d	Bora	control	6	3	1	11.2
LR	d	Binti	control	6	2	1	32
LR	d	Maisha	control	4	4	1	46.8
LR	d	Binti	control	6	3	1	17.6
LR	d	Meru	control	6	3	1	43
LR	d	Nia	control	4	3	1	63.4
LR	d	Zuri	control	6	2	1	50.4
LR	d	Nuru	control	6	3	1	17.8
LR	d	Bora	test	8	2	1	8.2
LR	d	Meru	test	8	2	1	35.8
LR	d	Binti	test	8	2	1	9.4
LR	d	Nia	control	8	2	1	40.6
LR	d	Zuri	control	6	3	1	51
LR	d	Bora	test	8	3	1	54.8
LR	d	Nuru	test	8	2	1	25
LR	d	Meru	test	8	3	1	22.4
LR	d	Binti	test	8	3	1	10.4
LR	d	Zuri	test	8	2	1	24
LR	d	Meru	control	8	4	1	128.4
LR	d	Binti	control	8	4	1	10
LR	d	Bora	control	8	4	1	81.6
LR	d	Nuru	test	8	3	1	26.6
LR	d	Zuri	test	8	3	1	18
LR	d	Nia	test	4	4	1	10.4
LR	d	Zuri	control	8	4	1	18.4
LR	d	Nuru	control	8	4	1	49.8
LR	d	Maisha	control	6	2	1	11.2
LR	d	Binti	control	6	4	1	15.6
LR	d	Bora	control	6	4	1	6.8
LR	d	Meru	control	6	4	1	14
LR	d	Nia	test	6	2	1	31
LR	d	Nia	control	8	3	1	19
LR	d	Layla	control	8	3	1	18.4
LR	d	Nia	test	8	1	1	18
LR	d	Layla	test	8	1	1	13.4
LR	d	Nia	control	6	1	1	26
LR	d	Layla	control	6	1	1	15.2
LR	d	Meru	test	8	4	1	17.4
LR	d	Zuri	test	8	4	1	15.8
LR	d	Nuru	test	8	4	1	11.6
LR	d	Maisha	test	8	2	1	26.8
LR	d	Binti	test	8	4	1	6
LR	d	Maisha	control	6	3	1	11
LR	d	Nia	control	4	4	1	18.2
LR	d	Layla	control	4	4	1	36.4
LR	d	Nuru	control	6	4	1	20.8
LR	d	Meru	control	6	5	1	15.6
LR	d	Binti	control	6	5	1	25.8
LR	d	Zuri	control	6	4	1	17.8
LR	d	Bora	control	6	5	1	5.4
LR	d	Maisha	test	8	3	1	18
LR	d	Nuru	control	6	5	1	17.6
LR	d	Maisha	control	8	4	1	31
LR	d	Layla	control	6	2	1	16.4
LR	d	Nia	control	6	2	1	34.4
LR	d	Bora	test	8	4	1	16.8
LR	d	Maisha	control	6	4	1	23.8
LR	d	Binti	control	6	6	1	22.6
LR	d	Meru	control	6	6	1	17.4
LR	d	Nuru	control	6	6	1	43.2
LR	d	Layla	control	6	3	1	28
LR	d	Nia	control	6	3	1	35
LR	d	Zuri	control	6	5	1	15.2
LR	d	Nia	test	8	2	1	30.6
LR	d	Layla	test	8	2	1	8.6
LR	d	Maisha	control	6	5	1	19.8
LR	d	Zuri	control	6	6	1	15.2
LR	d	Nuru	test	6	3	1	5.8
LR	d	Binti	test	6	3	1	10
LR	d	Meru	test	6	3	1	6.8
LR	d	Bora	test	6	3	1	21.2
LR	d	Maisha	control	6	6	1	7.8
LR	d	Layla	test	8	3	1	5.6
LR	d	Zuri	test	6	3	1	25.8
LR	d	Nia	test	8	3	1	14
LR	d	Nia	control	4	5	1	14.8
LR	d	Layla	control	4	5	1	33.8
LR	d	Bora	control	4	5	1	NA
LR	d	Nuru	control	4	5	1	22.4
LR	d	Meru	control	4	5	1	45
LR	d	Maisha	control	4	5	1	16.8
LR	d	Binti	control	4	5	1	7.2
LR	d	Layla	test	4	5	1	11.2
LR	d	Maisha	test	4	4	1	23.4
LR	d	Nia	test	4	5	1	12.2
LR	d	Binti	test	4	4	1	24.2
LR	d	Bora	test	4	4	1	78
LR	d	Meru	test	4	5	1	31
LR	d	Zuri	test	4	4	1	8.6
LR	d	Nuru	test	4	5	1	39
LR	d	Bora	test	8	5	1	9.6
LR	d	Maisha	test	8	4	1	11.6
LR	d	Nia	test	8	4	1	5.6
LR	d	Meru	test	8	5	1	9.2
LR	d	Layla	test	8	4	1	11.6
LR	d	Zuri	test	8	5	1	10.8
LR	d	Nuru	test	8	5	1	6.4
LR	d	Binti	test	8	5	1	7.4
LR	d	Zuri	control	8	5	1	7
LR	d	Layla	control	8	4	1	9.6
LR	d	Nia	control	8	4	1	7.8
LR	d	Meru	control	8	5	1	13.6
LR	d	Binti	control	8	5	1	8
LR	d	Nuru	control	8	5	1	15.6
LR	d	Zuri	control	8	6	1	49
LR	d	Nia	control	6	4	1	15.4
LR	d	Bora	control	8	5	1	24
LR	d	Layla	control	6	4	1	24.4
LR	d	Maisha	test	6	3	1	37.6
LR	d	Zuri	test	6	4	1	18
LR	d	Bora	control	8	6	1	20
LR	d	Layla	control	6	5	1	17.6
LR	d	Nia	control	6	5	1	7.6
LR	d	Meru	control	8	6	1	8.8
LR	d	Maisha	control	8	5	1	22.8
LR	d	Bora	test	6	4	1	23.4
LR	d	Meru	test	6	4	1	23.4
LR	d	Zuri	test	8	6	1	25
LR	d	Binti	control	8	6	1	17
LR	d	Nuru	control	8	6	1	5.6
LR	d	Maisha	control	8	6	1	15.6
LR	d	Layla	control	6	6	1	12.4
LR	d	Nia	control	6	6	1	25.2
LR	d	Binti	test	6	4	1	9
LR	d	Maisha	test	8	5	1	33
LR	d	Nuru	test	6	4	1	18.2
LR	d	Zuri	test	6	5	1	23.2
LR	d	Bora	test	8	6	1	34.6
LR	d	Layla	test	6	3	1	21
LR	d	Meru	test	8	6	1	10.6
LR	d	Layla	control	8	5	1	11.2
LR	d	Zuri	control	4	6	1	39.6
LR	d	Nuru	test	8	6	1	14
LR	d	Maisha	test	6	4	1	13.8
LR	d	Binti	test	8	6	1	7.6
LR	d	Meru	test	6	5	1	7.4
LR	d	Nia	test	6	3	1	43
LR	d	Bora	test	6	5	1	19
LR	d	Bora	control	4	6	1	121.6
LR	d	Meru	control	4	6	1	37.4
LR	d	Nia	control	8	5	1	18.8
LR	d	Maisha	test	8	6	1	11.8
LR	d	Binti	test	6	5	1	7.2
LR	d	Nuru	test	6	5	1	9.8
LR	d	Zuri	test	4	5	1	24
LR	d	Layla	control	8	6	1	13.8
LR	d	Nia	control	8	6	1	85
LR	d	Binti	control	4	6	1	65.2
LR	d	Nuru	control	4	6	1	91
LR	d	Meru	test	4	6	1	28.4
LR	d	Bora	test	4	5	1	34.6
LR	d	Zuri	test	6	6	1	28.2
LR	d	Maisha	test	6	5	1	18.8
LR	d	Layla	test	8	5	1	29.6
LR	d	Maisha	control	4	6	1	21.8
LR	d	Nia	test	8	5	1	15.2
LR	d	Meru	test	6	6	1	17.6
LR	d	Layla	test	6	4	1	18.6
LR	d	Binti	test	4	5	1	10.6
LR	d	Nuru	test	4	6	1	13.6
LR	d	Bora	test	6	6	1	15
LR	d	Zuri	test	4	6	1	7.6
LR	d	Nia	test	6	4	1	10.8
LR	d	Nuru	test	6	6	1	3.4
LR	d	Layla	test	8	6	1	20.4
LR	d	Binti	test	6	6	1	34.2
LR	d	Maisha	test	4	5	1	14.8
LR	d	Bora	test	4	6	1	72.4
LR	d	Layla	test	6	5	1	8
LR	d	Maisha	test	6	6	1	16.4
LR	d	Nia	test	8	6	1	10.8
LR	d	Binti	test	4	6	1	65.2
LR	d	Maisha	test	4	6	1	28.4
LR	d	Nia	test	6	5	1	6.2
LR	d	Layla	control	4	6	1	11
LR	d	Nia	control	4	6	1	13.6
LR	d	Layla	test	4	6	1	8.2
LR	d	Nia	test	4	6	1	5.8
LR	d	Nia	test	6	6	1	6.6
LR	d	Layla	test	6	6	1	8
LR	d	Meru	test	4	1	2	53.8
LR	d	Layla	test	4	1	2	7.8
LR	d	Nia	test	4	1	2	40.2
LR	d	Nuru	test	4	1	2	18.4
LR	d	Binti	test	4	1	2	11.2
[truncated: 1,983 more rows]
