# Supplementary material for: Observational spatial memory in wolves and dogs
Source: PLoS One. 2023 Sep 13;18(9):e0290547. doi: 10.1371/journal.pone.0290547 (PMC10499247; doi:10.1371/journal.pone.0290547)
Supplement: S2 Data — (XLSX) [file pone.0290547.s002.xlsx]

## Sheet: Tabelle1
Variables in all data tables
Experimenter	Experimenter conducting the trial
Species	Species of the focal animal (w=wolf, d=dog)
Focal_Animal	Name of the focal animal
Condition	Test vs. Control
No_Of_caches	Number of caches hidden
trial_no	Trial number (per focal animal, per condition and per number of caches hidden)
not found.csv
nofound	Number of caches NOT found
duration search.csv
cache_number_found	Number of the cache found (i.e. 1st, 2nd, 3rd, etc.)
Durations_search	Latency to find each single recovered cache
way walked.csv
cache_number_found	Number of the cache found (i.e. 1st, 2nd, 3rd, etc.)
Distancewalked	Distance walked to find each single recovered cache
