# Supplementary material for: Observational spatial memory in wolves and dogs
Source: PLoS One. 2023 Sep 13;18(9):e0290547. doi: 10.1371/journal.pone.0290547 (PMC10499247; doi:10.1371/journal.pone.0290547)
Supplement: S3 Data — (CSV) [file pone.0290547.s003.csv]

Experimenter	Species	Focal_Animal	Condition	No_Of_caches	trial_no	nofound
LR	d	Binti	control	4	1	0
LR	d	Binti	control	4	2	0
LR	d	Binti	control	4	3	0
LR	d	Binti	control	4	4	1
LR	d	Binti	control	4	5	2
LR	d	Binti	control	4	6	2
LR	d	Binti	control	6	1	1
LR	d	Binti	control	6	2	0
LR	d	Binti	control	6	3	0
LR	d	Binti	control	6	4	0
LR	d	Binti	control	6	5	2
LR	d	Binti	control	6	6	0
LR	d	Binti	control	8	1	4
LR	d	Binti	control	8	2	2
LR	d	Binti	control	8	3	3
LR	d	Binti	control	8	4	0
LR	d	Binti	control	8	5	1
LR	d	Binti	control	8	6	2
LR	d	Binti	test	4	1	0
LR	d	Binti	test	4	2	2
LR	d	Binti	test	4	3	0
LR	d	Binti	test	4	4	1
LR	d	Binti	test	4	5	0
LR	d	Binti	test	4	6	1
LR	d	Binti	test	6	1	0
LR	d	Binti	test	6	2	1
LR	d	Binti	test	6	3	0
LR	d	Binti	test	6	4	1
LR	d	Binti	test	6	5	1
LR	d	Binti	test	6	6	2
LR	d	Binti	test	8	1	4
LR	d	Binti	test	8	2	3
LR	d	Binti	test	8	3	3
LR	d	Binti	test	8	4	1
LR	d	Binti	test	8	5	1
LR	d	Binti	test	8	6	0
LR	d	Bora	control	4	1	1
LR	d	Bora	control	4	2	0
LR	d	Bora	control	4	3	1
LR	d	Bora	control	4	4	2
LR	d	Bora	control	4	5	4
LR	d	Bora	control	4	6	3
LR	d	Bora	control	6	1	2
LR	d	Bora	control	6	2	1
LR	d	Bora	control	6	3	0
LR	d	Bora	control	6	4	0
LR	d	Bora	control	6	5	1
LR	d	Bora	control	8	1	0
LR	d	Bora	control	8	2	3
LR	d	Bora	control	8	3	1
LR	d	Bora	control	8	4	2
LR	d	Bora	control	8	5	2
LR	d	Bora	control	8	6	1
LR	d	Bora	test	4	1	0
LR	d	Bora	test	4	2	0
LR	d	Bora	test	4	3	0
LR	d	Bora	test	4	4	1
LR	d	Bora	test	4	5	0
LR	d	Bora	test	4	6	1
LR	d	Bora	test	6	1	0
LR	d	Bora	test	6	2	1
LR	d	Bora	test	6	3	1
LR	d	Bora	test	6	4	1
LR	d	Bora	test	6	5	2
LR	d	Bora	test	6	6	0
LR	d	Bora	test	8	1	2
LR	d	Bora	test	8	2	0
LR	d	Bora	test	8	3	0
LR	d	Bora	test	8	4	1
LR	d	Bora	test	8	5	1
LR	d	Bora	test	8	6	1
LR	d	Layla	control	4	1	0
LR	d	Layla	control	4	2	0
LR	d	Layla	control	4	3	0
LR	d	Layla	control	4	4	1
LR	d	Layla	control	4	5	1
LR	d	Layla	control	4	6	0
LR	d	Layla	control	6	1	0
LR	d	Layla	control	6	2	0
LR	d	Layla	control	6	3	2
LR	d	Layla	control	6	4	0
LR	d	Layla	control	6	5	2
LR	d	Layla	control	6	6	1
LR	d	Layla	control	8	1	3
LR	d	Layla	control	8	2	1
LR	d	Layla	control	8	3	3
LR	d	Layla	control	8	4	1
LR	d	Layla	control	8	5	1
LR	d	Layla	control	8	6	1
LR	d	Layla	test	4	1	2
LR	d	Layla	test	4	2	1
LR	d	Layla	test	4	3	1
LR	d	Layla	test	4	4	0
LR	d	Layla	test	4	5	0
LR	d	Layla	test	4	6	1
LR	d	Layla	test	6	1	1
LR	d	Layla	test	6	2	0
LR	d	Layla	test	6	3	1
LR	d	Layla	test	6	4	1
LR	d	Layla	test	6	5	0
LR	d	Layla	test	6	6	0
LR	d	Layla	test	8	1	2
LR	d	Layla	test	8	2	0
LR	d	Layla	test	8	3	0
LR	d	Layla	test	8	4	1
LR	d	Layla	test	8	5	0
LR	d	Layla	test	8	6	0
LR	d	Maisha	control	4	1	0
LR	d	Maisha	control	4	2	1
LR	d	Maisha	control	4	3	1
LR	d	Maisha	control	4	4	2
LR	d	Maisha	control	4	5	0
LR	d	Maisha	control	4	6	1
LR	d	Maisha	control	6	1	3
LR	d	Maisha	control	6	2	0
LR	d	Maisha	control	6	3	1
LR	d	Maisha	control	6	4	0
LR	d	Maisha	control	6	5	4
LR	d	Maisha	control	6	6	2
LR	d	Maisha	control	8	1	0
LR	d	Maisha	control	8	2	3
LR	d	Maisha	control	8	3	0
LR	d	Maisha	control	8	4	5
LR	d	Maisha	control	8	5	0
LR	d	Maisha	control	8	6	2
LR	d	Maisha	test	4	1	2
LR	d	Maisha	test	4	2	0
LR	d	Maisha	test	4	3	0
LR	d	Maisha	test	4	4	0
LR	d	Maisha	test	4	5	0
LR	d	Maisha	test	4	6	0
LR	d	Maisha	test	6	1	0
LR	d	Maisha	test	6	2	0
LR	d	Maisha	test	6	3	2
LR	d	Maisha	test	6	4	1
LR	d	Maisha	test	6	5	2
LR	d	Maisha	test	6	6	0
LR	d	Maisha	test	8	2	0
LR	d	Maisha	test	8	3	0
LR	d	Maisha	test	8	4	2
LR	d	Maisha	test	8	5	0
LR	d	Maisha	test	8	6	2
LR	d	Meru	control	4	1	2
LR	d	Meru	control	4	2	1
LR	d	Meru	control	4	3	0
LR	d	Meru	control	4	4	0
LR	d	Meru	control	4	5	3
LR	d	Meru	control	4	6	2
LR	d	Meru	control	6	1	0
LR	d	Meru	control	6	2	1
LR	d	Meru	control	6	3	2
LR	d	Meru	control	6	4	0
LR	d	Meru	control	6	5	0
LR	d	Meru	control	6	6	0
LR	d	Meru	control	8	2	3
LR	d	Meru	control	8	3	1
LR	d	Meru	control	8	4	5
LR	d	Meru	control	8	5	0
LR	d	Meru	control	8	6	0
LR	d	Meru	test	4	1	1
LR	d	Meru	test	4	2	2
LR	d	Meru	test	4	3	0
LR	d	Meru	test	4	4	1
LR	d	Meru	test	4	5	0
LR	d	Meru	test	4	6	1
LR	d	Meru	test	6	1	0
LR	d	Meru	test	6	2	1
LR	d	Meru	test	6	3	0
LR	d	Meru	test	6	4	0
LR	d	Meru	test	6	5	0
LR	d	Meru	test	6	6	1
LR	d	Meru	test	8	1	0
LR	d	Meru	test	8	2	1
LR	d	Meru	test	8	3	1
LR	d	Meru	test	8	4	1
LR	d	Meru	test	8	5	1
LR	d	Meru	test	8	6	1
LR	d	Nia	control	4	1	1
LR	d	Nia	control	4	2	0
LR	d	Nia	control	4	3	3
LR	d	Nia	control	4	4	0
LR	d	Nia	control	4	5	0
LR	d	Nia	control	4	6	0
LR	d	Nia	control	6	1	1
LR	d	Nia	control	6	2	5
LR	d	Nia	control	6	3	1
LR	d	Nia	control	6	4	2
LR	d	Nia	control	6	5	0
LR	d	Nia	control	6	6	0
LR	d	Nia	control	8	1	2
LR	d	Nia	control	8	2	3
LR	d	Nia	control	8	3	5
LR	d	Nia	control	8	4	4
LR	d	Nia	control	8	5	1
LR	d	Nia	control	8	6	0
LR	d	Nia	test	4	1	1
LR	d	Nia	test	4	2	0
LR	d	Nia	test	4	3	0
LR	d	Nia	test	4	4	0
LR	d	Nia	test	4	5	0
LR	d	Nia	test	4	6	0
LR	d	Nia	test	6	1	2
LR	d	Nia	test	6	2	0
LR	d	Nia	test	6	3	1
LR	d	Nia	test	6	4	2
LR	d	Nia	test	6	5	2
LR	d	Nia	test	6	6	0
LR	d	Nia	test	8	1	0
LR	d	Nia	test	8	2	0
LR	d	Nia	test	8	3	0
LR	d	Nia	test	8	4	0
LR	d	Nia	test	8	5	1
LR	d	Nia	test	8	6	1
LR	d	Nuru	control	4	1	1
LR	d	Nuru	control	4	2	0
LR	d	Nuru	control	4	3	1
LR	d	Nuru	control	4	4	4
LR	d	Nuru	control	4	5	0
LR	d	Nuru	control	4	6	2
LR	d	Nuru	control	6	1	1
LR	d	Nuru	control	6	2	0
LR	d	Nuru	control	6	3	3
LR	d	Nuru	control	6	4	1
LR	d	Nuru	control	6	5	0
LR	d	Nuru	control	6	6	0
LR	d	Nuru	control	8	1	2
LR	d	Nuru	control	8	2	3
LR	d	Nuru	control	8	3	0
LR	d	Nuru	control	8	4	0
LR	d	Nuru	control	8	5	3
LR	d	Nuru	control	8	6	1
LR	d	Nuru	test	4	1	0
LR	d	Nuru	test	4	2	1
LR	d	Nuru	test	4	3	1
LR	d	Nuru	test	4	4	0
LR	d	Nuru	test	4	5	0
LR	d	Nuru	test	4	6	1
LR	d	Nuru	test	6	1	1
LR	d	Nuru	test	6	2	0
LR	d	Nuru	test	6	3	2
LR	d	Nuru	test	6	4	1
LR	d	Nuru	test	6	5	0
LR	d	Nuru	test	6	6	0
LR	d	Nuru	test	8	1	0
LR	d	Nuru	test	8	2	2
LR	d	Nuru	test	8	3	1
LR	d	Nuru	test	8	4	1
LR	d	Nuru	test	8	5	0
LR	d	Nuru	test	8	6	2
LR	d	Zuri	control	4	1	1
LR	d	Zuri	control	4	2	0
LR	d	Zuri	control	4	3	0
LR	d	Zuri	control	4	4	1
LR	d	Zuri	control	4	6	1
LR	d	Zuri	control	6	1	0
LR	d	Zuri	control	6	2	0
LR	d	Zuri	control	6	3	2
LR	d	Zuri	control	6	4	2
LR	d	Zuri	control	6	5	3
LR	d	Zuri	control	6	6	0
LR	d	Zuri	control	8	1	1
LR	d	Zuri	control	8	2	3
LR	d	Zuri	control	8	3	2
LR	d	Zuri	control	8	4	1
LR	d	Zuri	control	8	5	0
LR	d	Zuri	control	8	6	0
LR	d	Zuri	test	4	1	1
LR	d	Zuri	test	4	2	0
LR	d	Zuri	test	4	3	1
LR	d	Zuri	test	4	4	0
LR	d	Zuri	test	4	5	2
LR	d	Zuri	test	4	6	0
LR	d	Zuri	test	6	1	0
LR	d	Zuri	test	6	2	1
LR	d	Zuri	test	6	3	0
LR	d	Zuri	test	6	4	0
LR	d	Zuri	test	6	5	1
LR	d	Zuri	test	6	6	2
LR	d	Zuri	test	8	1	2
LR	d	Zuri	test	8	2	2
LR	d	Zuri	test	8	3	3
LR	d	Zuri	test	8	4	2
LR	d	Zuri	test	8	5	0
LR	d	Zuri	test	8	6	0
LS	w	Chitto	control	4	1	2
LS	w	Chitto	control	4	2	1
LS	w	Chitto	control	4	3	0
LS	w	Chitto	control	4	4	1
LS	w	Chitto	control	4	5	0
LS	w	Chitto	control	4	6	2
LS	w	Chitto	control	6	1	3
LS	w	Chitto	control	6	2	1
LS	w	Chitto	control	6	3	1
LS	w	Chitto	control	6	4	1
LS	w	Chitto	control	6	5	3
LS	w	Chitto	control	6	6	0
LS	w	Chitto	control	8	1	2
LS	w	Chitto	control	8	2	4
LS	w	Chitto	control	8	3	2
LS	w	Chitto	control	8	4	0
LS	w	Chitto	control	8	5	1
LS	w	Chitto	control	8	6	2
LS	w	Chitto	test	4	1	2
LS	w	Chitto	test	4	2	0
LS	w	Chitto	test	4	3	1
LS	w	Chitto	test	4	4	0
LS	w	Chitto	test	6	1	2
LS	w	Chitto	test	6	2	2
LS	w	Chitto	test	6	3	1
LS	w	Chitto	test	6	4	0
LS	w	Chitto	test	6	5	0
LS	w	Chitto	test	6	6	0
LS	w	Chitto	test	8	1	0
LS	w	Chitto	test	8	2	4
LS	w	Chitto	test	8	3	1
LS	w	Chitto	test	8	4	3
LS	w	Chitto	test	8	5	0
LS	w	Chitto	test	8	6	0
LS	w	Geronimo	control	4	1	0
LS	w	Geronimo	control	4	2	2
LS	w	Geronimo	control	4	3	2
LS	w	Geronimo	control	4	4	0
LS	w	Geronimo	control	4	5	0
LS	w	Geronimo	control	4	6	2
LS	w	Geronimo	control	6	1	1
LS	w	Geronimo	control	6	2	0
LS	w	Geronimo	control	6	3	1
LS	w	Geronimo	control	6	4	0
LS	w	Geronimo	control	6	5	1
LS	w	Geronimo	control	6	6	0
LS	w	Geronimo	control	8	1	2
LS	w	Geronimo	control	8	2	4
LS	w	Geronimo	control	8	3	2
LS	w	Geronimo	control	8	4	1
LS	w	Geronimo	control	8	5	1
LS	w	Geronimo	control	8	6	1
LS	w	Geronimo	test	4	1	2
LS	w	Geronimo	test	4	2	0
LS	w	Geronimo	test	4	3	0
LS	w	Geronimo	test	4	4	0
LS	w	Geronimo	test	4	5	0
LS	w	Geronimo	test	4	6	0
LS	w	Geronimo	test	6	1	1
LS	w	Geronimo	test	6	2	2
LS	w	Geronimo	test	6	3	1
LS	w	Geronimo	test	6	4	1
LS	w	Geronimo	test	6	5	0
LS	w	Geronimo	test	6	6	0
LS	w	Geronimo	test	8	1	0
LS	w	Geronimo	test	8	2	1
LS	w	Geronimo	test	8	3	0
LS	w	Geronimo	test	8	4	0
LS	w	Geronimo	test	8	5	1
LS	w	Geronimo	test	8	6	1
LS	w	Kenai	control	4	1	0
LS	w	Kenai	control	4	2	1
LS	w	Kenai	control	4	3	2
LS	w	Kenai	control	4	4	0
LS	w	Kenai	control	4	5	1
LS	w	Kenai	control	4	6	0
LS	w	Kenai	control	6	1	1
LS	w	Kenai	control	6	2	0
LS	w	Kenai	control	6	3	1
LS	w	Kenai	control	6	4	0
LS	w	Kenai	control	6	5	0
LS	w	Kenai	control	6	6	1
LS	w	Kenai	control	8	1	0
LS	w	Kenai	control	8	2	1
LS	w	Kenai	control	8	3	0
LS	w	Kenai	control	8	4	1
LS	w	Kenai	control	8	5	0
LS	w	Kenai	control	8	6	0
LS	w	Kenai	test	4	1	0
LS	w	Kenai	test	4	2	0
LS	w	Kenai	test	4	3	2
LS	w	Kenai	test	4	4	0
LS	w	Kenai	test	4	5	1
LS	w	Kenai	test	4	6	1
LS	w	Kenai	test	6	1	0
LS	w	Kenai	test	6	2	1
LS	w	Kenai	test	6	3	0
LS	w	Kenai	test	6	4	0
LS	w	Kenai	test	6	5	2
LS	w	Kenai	test	6	6	1
LS	w	Kenai	test	8	1	0
LS	w	Kenai	test	8	2	2
LS	w	Kenai	test	8	3	0
LS	w	Kenai	test	8	4	0
LS	w	Kenai	test	8	5	0
LS	w	Kenai	test	8	6	0
LS	w	Tala	control	4	1	0
LS	w	Tala	control	4	2	1
LS	w	Tala	control	4	3	2
LS	w	Tala	control	4	4	2
LS	w	Tala	control	4	5	1
LS	w	Tala	control	4	6	2
LS	w	Tala	control	6	1	1
LS	w	Tala	control	6	2	1
LS	w	Tala	control	6	3	0
LS	w	Tala	control	6	4	1
LS	w	Tala	control	6	5	1
LS	w	Tala	control	6	6	1
LS	w	Tala	control	8	1	2
LS	w	Tala	control	8	2	3
LS	w	Tala	control	8	3	0
LS	w	Tala	control	8	4	0
LS	w	Tala	control	8	5	1
LS	w	Tala	control	8	6	2
LS	w	Tala	test	4	1	0
LS	w	Tala	test	4	2	0
LS	w	Tala	test	4	3	0
LS	w	Tala	test	4	4	1
LS	w	Tala	test	4	5	0
LS	w	Tala	test	4	6	1
LS	w	Tala	test	6	1	1
LS	w	Tala	test	6	2	0
LS	w	Tala	test	6	3	0
LS	w	Tala	test	6	4	2
LS	w	Tala	test	6	5	0
LS	w	Tala	test	8	1	1
LS	w	Tala	test	8	2	1
LS	w	Tala	test	8	3	0
LS	w	Tala	test	8	4	1
LS	w	Tala	test	8	5	0
LS	w	Tala	test	8	6	0
LS	w	Una	control	4	1	0
LS	w	Una	control	4	2	1
LS	w	Una	control	4	3	1
LS	w	Una	control	4	4	2
LS	w	Una	control	4	5	0
LS	w	Una	control	4	6	0
LS	w	Una	control	6	1	0
LS	w	Una	control	6	2	2
LS	w	Una	control	6	3	0
LS	w	Una	control	6	4	0
LS	w	Una	control	6	5	2
LS	w	Una	control	6	6	0
LS	w	Una	control	8	1	1
LS	w	Una	control	8	2	2
LS	w	Una	control	8	3	1
LS	w	Una	control	8	4	0
LS	w	Una	control	8	5	0
LS	w	Una	control	8	6	0
LS	w	Una	test	4	1	0
LS	w	Una	test	4	2	1
LS	w	Una	test	4	3	0
LS	w	Una	test	4	4	0
LS	w	Una	test	4	5	0
LS	w	Una	test	4	6	1
LS	w	Una	test	6	1	3
LS	w	Una	test	6	2	1
LS	w	Una	test	6	3	0
LS	w	Una	test	6	4	0
LS	w	Una	test	6	5	0
LS	w	Una	test	6	6	0
LS	w	Una	test	8	1	0
LS	w	Una	test	8	2	0
LS	w	Una	test	8	3	1
LS	w	Una	test	8	4	1
LS	w	Una	test	8	5	0
LS	w	Una	test	8	6	0
LS	w	Yukon	control	4	1	0
LS	w	Yukon	control	4	2	0
LS	w	Yukon	control	4	3	1
LS	w	Yukon	control	4	4	0
LS	w	Yukon	control	4	5	0
LS	w	Yukon	control	4	6	0
LS	w	Yukon	control	6	1	0
LS	w	Yukon	control	6	2	0
LS	w	Yukon	control	6	3	0
LS	w	Yukon	control	6	4	0
LS	w	Yukon	control	6	5	1
LS	w	Yukon	control	6	6	0
LS	w	Yukon	control	8	1	0
LS	w	Yukon	control	8	2	2
LS	w	Yukon	control	8	3	4
LS	w	Yukon	control	8	4	0
LS	w	Yukon	control	8	5	0
LS	w	Yukon	control	8	6	0
LS	w	Yukon	test	4	1	1
LS	w	Yukon	test	4	2	0
LS	w	Yukon	test	4	3	2
LS	w	Yukon	test	4	4	1
LS	w	Yukon	test	4	5	0
LS	w	Yukon	test	4	6	0
LS	w	Yukon	test	6	1	3
LS	w	Yukon	test	6	2	2
LS	w	Yukon	test	6	3	0
LS	w	Yukon	test	6	4	0
LS	w	Yukon	test	6	5	0
LS	w	Yukon	test	6	6	0
LS	w	Yukon	test	8	1	0
LS	w	Yukon	test	8	2	0
LS	w	Yukon	test	8	3	0
LS	w	Yukon	test	8	4	0
LS	w	Yukon	test	8	5	0
LS	w	Yukon	test	8	6	0
SV	w	Aragorn	control	4	1	1
SV	w	Aragorn	control	4	2	0
SV	w	Aragorn	control	4	3	0
SV	w	Aragorn	control	4	4	0
SV	w	Aragorn	control	4	5	2
SV	w	Aragorn	control	4	6	2
SV	w	Aragorn	control	6	1	1
SV	w	Aragorn	control	6	2	2
SV	w	Aragorn	control	6	3	1
SV	w	Aragorn	control	6	4	1
SV	w	Aragorn	control	6	5	0
SV	w	Aragorn	control	6	6	1
SV	w	Aragorn	control	8	1	2
SV	w	Aragorn	control	8	2	1
SV	w	Aragorn	control	8	3	1
SV	w	Aragorn	control	8	4	0
SV	w	Aragorn	control	8	5	1
SV	w	Aragorn	control	8	6	0
SV	w	Aragorn	test	4	1	0
SV	w	Aragorn	test	4	2	0
SV	w	Aragorn	test	4	3	0
SV	w	Aragorn	test	4	4	0
SV	w	Aragorn	test	4	5	0
SV	w	Aragorn	test	4	6	0
SV	w	Aragorn	test	6	1	2
SV	w	Aragorn	test	6	2	1
SV	w	Aragorn	test	6	3	0
SV	w	Aragorn	test	6	4	1
SV	w	Aragorn	test	6	5	0
SV	w	Aragorn	test	6	6	1
SV	w	Aragorn	test	8	1	2
SV	w	Aragorn	test	8	2	0
SV	w	Aragorn	test	8	3	3
SV	w	Aragorn	test	8	4	0
SV	w	Aragorn	test	8	5	1
SV	w	Aragorn	test	8	6	2
SV	w	Kaspar	control	4	1	0
SV	w	Kaspar	control	4	2	0
SV	w	Kaspar	control	4	3	1
SV	w	Kaspar	control	4	4	2
SV	w	Kaspar	control	4	5	0
SV	w	Kaspar	control	4	6	1
SV	w	Kaspar	control	6	1	2
SV	w	Kaspar	control	6	2	0
SV	w	Kaspar	control	6	3	0
SV	w	Kaspar	control	6	4	0
SV	w	Kaspar	control	6	5	1
SV	w	Kaspar	control	6	6	2
SV	w	Kaspar	control	8	1	0
SV	w	Kaspar	control	8	2	0
SV	w	Kaspar	control	8	3	1
SV	w	Kaspar	control	8	4	0
SV	w	Kaspar	control	8	5	0
SV	w	Kaspar	control	8	6	1
SV	w	Kaspar	test	4	1	0
SV	w	Kaspar	test	4	2	0
SV	w	Kaspar	test	4	3	1
SV	w	Kaspar	test	4	4	1
SV	w	Kaspar	test	4	5	1
SV	w	Kaspar	test	4	6	0
SV	w	Kaspar	test	6	1	0
SV	w	Kaspar	test	6	2	0
SV	w	Kaspar	test	6	3	0
SV	w	Kaspar	test	6	4	0
SV	w	Kaspar	test	6	5	0
SV	w	Kaspar	test	6	6	1
SV	w	Kaspar	test	8	1	2
SV	w	Kaspar	test	8	2	2
SV	w	Kaspar	test	8	3	1
SV	w	Kaspar	test	8	4	0
SV	w	Kaspar	test	8	5	0
SV	w	Kaspar	test	8	6	1
SV	w	Shima	control	4	1	1
SV	w	Shima	control	4	2	1
SV	w	Shima	control	4	3	0
SV	w	Shima	control	4	4	0
SV	w	Shima	control	4	5	0
SV	w	Shima	control	4	6	0
SV	w	Shima	control	6	1	1
SV	w	Shima	control	6	2	0
SV	w	Shima	control	6	3	0
SV	w	Shima	control	6	4	1
SV	w	Shima	control	6	5	0
SV	w	Shima	control	6	6	1
SV	w	Shima	control	8	1	1
SV	w	Shima	control	8	2	2
SV	w	Shima	control	8	3	0
SV	w	Shima	control	8	4	0
SV	w	Shima	control	8	5	1
SV	w	Shima	control	8	6	2
SV	w	Shima	test	4	1	0
SV	w	Shima	test	4	2	1
SV	w	Shima	test	4	3	0
SV	w	Shima	test	4	4	0
SV	w	Shima	test	4	5	0
SV	w	Shima	test	4	6	0
SV	w	Shima	test	6	1	0
SV	w	Shima	test	6	2	0
SV	w	Shima	test	6	3	1
SV	w	Shima	test	6	4	0
SV	w	Shima	test	6	5	0
SV	w	Shima	test	6	6	1
SV	w	Shima	test	8	1	1
SV	w	Shima	test	8	2	0
SV	w	Shima	test	8	3	1
SV	w	Shima	test	8	4	0
SV	w	Shima	test	8	5	0
SV	w	Shima	test	8	6	0
