# Supplementary material for: Observational spatial memory in wolves and dogs
Source: PLoS One. 2023 Sep 13;18(9):e0290547. doi: 10.1371/journal.pone.0290547 (PMC10499247; doi:10.1371/journal.pone.0290547)
Supplement: S4 Data — (R) [file pone.0290547.s004.R]

library("lattice")
library("lme4")
library("nlme")


###############################################################################
# SUCCESS OF FINDING  ##########################################################
###############################################################################
daten<-read.csv("not found.csv", header=T,sep= ,)

datNotFound <- daten[,names(daten)%in%c("nofound","Species","No_Of_caches","trial_no","Condition","Experimenter","Focal_Animal")]
datNotFound <- na.omit(datNotFound)
length(datNotFound[,1])

notfound<-glmer(nofound~No_Of_caches*trial_no + Condition + Species+(1|Focal_Animal), data=datNotFound,family=poisson, na.action=na.fail)
overdisp_fun(notfound)

summary(notfound)

# Fig.2 3D Trial No: No of caches ####
NEWdata <- expand.grid(trial_no=seq(min(datNotFound$trial_no), max(datNotFound$trial_no), 
                                    (max(datNotFound$trial_no)-min(datNotFound$trial_no))/20), 
                       No_Of_caches=seq(min(datNotFound$No_Of_caches), max(datNotFound$No_Of_caches), 
                                        (max(datNotFound$No_Of_caches)-min(datNotFound$No_Of_caches))
                                        /20),
                       Species="d",
                       Condition="test")

PREVAL <- predict(notfound, NEWdata,re.form=NA, type="response")
PLOTdata <- cbind(NEWdata[,1:2], NoC_NF=PREVAL)
mycolor1 = rgb(0,255,70, maxColorValue = 255) 
mycolor2 = rgb(0,0,0, alpha = 70, maxColorValue = 255) 
mycolor2 = rgb(255,255,255, maxColorValue = 255) 
par.set <- list(axis.line = list(col = "transparent"), clip = list(panel = "off"), family="serif")
par(mar=c(6,4,1,1))

tiff("Fig.2.tiff", width = 10, height = 10, units="cm", res=600, pointsize=1/72)
mysettings <- trellis.par.get()
mysettings$layout.widths$ylab.axis.padding <- 1
trellis.par.set(mysettings)
trellis.par.get()$layout.widths$ylab.axis.padding

wireframe(NoC_NF~trial_no*No_Of_caches, data=PLOTdata, zlim=c(0,1.5),
          zlab=list("No. of unrecovered caches ",rot=92, cex=1, adj=1),
          xlab=list("Trial number",rot=-65, cex=1),             # side view
          ylab=list("No. of caches made",rot=14, cex=1),  # side view
          scales = list(y=list(at=c(4,6,8), distance=0.8), z=list(distance=1.5, tck=1, at=c(0,0.5,1,1.5), labels=c("0.0    ", "0.5    ", "1.0    ", "1.5    ")), x=list(distance=1.5, tck=1.2), arrows=FALSE, col="black",font=1,cex=1),
          par.settings=par.set, 
          zoom=1.,
          screen = list(z = 290, x = -60))
dev.off()

################################################################################
# LATENCY OF FINDING  ##########################################################
###############################################################################
daten<-read.csv("duration search.csv", header=T,sep= ,)

datLatency <- daten[,names(daten) %in% c("Durations_search","Species", "No_Of_caches","trial_no","Condition","cache_number_found", "Experimenter","Focal_Animal")]
datLatency <- na.omit(datLatency)
datLatency$Species <- factor(datLatency$Species)
datLatency$Condition <- factor(datLatency$Condition)

length(datLatency[,1])

latency <- lme(Durations_search~No_Of_caches+Species+trial_no+Condition+cache_number_found+cache_number_found:Condition+Condition:Species+No_Of_caches:Species+No_Of_caches:trial_no , random=~1|Focal_Animal, data=datLatency, na.action=na.fail, method="REML")

hist(resid(latency))
qqnorm(resid(latency)); qqline(resid(latency))
latency.bc <- boxcox.ac(latency, data=datLatency)
datLatency$Durations_search.bc <- latency.bc$`boxcox transformed data`

latency.bc <- lme(Durations_search.bc~No_Of_caches+Species+trial_no+Condition+cache_number_found+cache_number_found:Condition+Condition:Species+No_Of_caches:Species+No_Of_caches:trial_no , random=~1|Focal_Animal, data=datLatency, na.action=na.fail, method="REML")
summary(latency.bc)

# Fig.3 retrieval order : condition ####
tiff("Fig.3.tiff", width = 10, height = 8, units="cm", res=600, pointsize=1/72)
par(mar=c(3,5,1,1))
pred.reg <- predict(latency.bc, newdata=expand.grid(Species=factor("w", levels=c("w", "d")), 
                                                      trial_no=mean(datLatency$trial_no), 
                                                      cache_number_found=c(1:8), 
                                                      Condition=factor(c("test", "control")), 
                                                      No_Of_caches=mean(datLatency$No_Of_caches)), se.fit=T, level=0)

pred.reg$fitback <- ((pred.reg$fit*0.1+1)^(1/0.1))
pred.reg$sel <- (((pred.reg$fit)*0.1+1)^(1/0.1))-(((pred.reg$se.fit)*0.1+1)^(1/0.1))
pred.reg$seu <- (((pred.reg$fit)*0.1+1)^(1/0.1))+(((pred.reg$se.fit)*0.1+1)^(1/0.1))

plot(c(1:8), c(1:8), type="n", xaxt="n", ylim=c(10,50), cex.lab=1, cex.axis=1, ylab="", xlab="Retrieval order of caches", las=2)
polygon(x=c(c(1:8), rev(c(1:8))), y=c(pred.reg$sel[1:8],  rev(pred.reg$seu[1:8])), border=NA, col="grey")
polygon(x=c(c(1:8), rev(c(1:8))), y=c(pred.reg$sel[9:16],  rev(pred.reg$seu[9:16])), border=NA, col="grey")
lines(c(1:8), pred.reg$fitback[1:8], pch=1, col="red", lwd=2)
lines(c(1:8), pred.reg$fitback[9:16], pch=19, col="blue", lwd=2)
axis(1,at=c(1:8), cex.axis=1, padj=-0.5)
mtext("Latency to find \n a single cache [s]", 2, line=2.5)
mtext("Retrieval order of caches", 1, line=1.75)
dev.off()

# Fig.4 No Caches : Species ####
tiff("Fig.4.tiff", width = 10, height = 8, units="cm", res=600, pointsize=1/72)
par(mar=c(3,5,1,1))
pred.reg <- predict(latency.bc, newdata=expand.grid(No_Of_caches=seq(4,8,0.1),
                                                      Species=factor(c("d", "w"), levels=c("w", "d")), 
                                                      trial_no=mean(datLatency$trial_no), 
                                                      cache_number_found=mean(datLatency$cache_number_found), 
                                                      Condition=factor("test", levels=c("test", "control"))), se.fit=T, level=0)

pred.reg$fitback <- ((pred.reg$fit*0.1+1)^(1/0.1))
pred.reg$sel <- (((pred.reg$fit)*0.1+1)^(1/0.1))-(((pred.reg$se.fit)*0.1+1)^(1/0.1))
pred.reg$seu <- (((pred.reg$fit)*0.1+1)^(1/0.1))+(((pred.reg$se.fit)*0.1+1)^(1/0.1))

plot(seq(4,8,0.1), seq(4,8,0.1), type="n", ylim=c(10,50), xlim=c(4,8), xaxt="n", cex.lab=1, cex.axis=1, ylab="", xlab="", las=2)
polygon(x=c(seq(4,8,0.1), rev(seq(4,8,0.1))), y=c(pred.reg$sel[1:41],  rev(pred.reg$seu[1:41])), border=NA, col="grey")
polygon(x=c(seq(4,8,0.1), rev(seq(4,8,0.1))), y=c(pred.reg$sel[42:82],  rev(pred.reg$seu[42:82])), border=NA, col="grey")
lines(seq(4,8,0.1), pred.reg$fitback[1:41], pch=1, col="brown3", lwd=2)
lines(seq(4,8,0.1), pred.reg$fitback[42:82], pch=19, col="black", lwd=2)
axis(1,at=c(4,6,8), cex.axis=1, padj=-0.5)
mtext("Latency to find \n a single cache [s]", 2, line=2.5)
mtext("No. of caches made", 1, line=1.75)
dev.off()

# Fig.5 3D Trial No: No of caches ####
tiff("Fig.5.tiff", width = 10, height = 10, units="cm", res=600, pointsize=1/72)
NEWdata <- expand.grid(trial_no=seq(min(datLatency$trial_no), max(datLatency$trial_no), 
                                    (max(datLatency$trial_no)-min(datLatency$trial_no))/20), 
                       No_Of_caches=seq(min(datLatency$No_Of_caches), max(datLatency$No_Of_caches), 
                                        (max(datLatency$No_Of_caches)-min(datLatency$No_Of_caches))/20),
                       Species=factor("w", levels=c("w", "d")),
                       Condition=factor("test", levels=c("test", "control")),
                       cache_number_found=mean(datLatency$cache_number_found))

PREVAL <- predict(latency.bc, NEWdata, level=0)
PLOTdata <- cbind(NEWdata[,1:2], NoC_NF=PREVAL)
PLOTdata$NoC_NF_trans <- ((PLOTdata$NoC_NF*0.1+1)^(1/0.1))
mycolor1 = rgb(0,255,70, maxColorValue = 255) 
mycolor2 = rgb(0,0,0, alpha = 70, maxColorValue = 255) 
mycolor2 = rgb(255,255,255, maxColorValue = 255) 
par.set <- list(axis.line = list(col = "transparent"), clip = list(panel = "off"), family="serif")
par(mar=c(6,4,1,1))

wireframe(NoC_NF_trans~trial_no*No_Of_caches, data=PLOTdata, zlim=c(10,30),
          zlab=list("Latency to find a single cache [s]",rot=92, cex=1),
          xlab=list("Trial number",rot=-65, cex=1),             # side view
          ylab=list("No. of caches made",rot=14, cex=1),  # side view
          scales = list(y=list(at=c(4,6,8), distance=0.8), z=list(distance=1.5, tck=1, at=seq(10,30,5), labels=c("10  ", "15  ", "20  ", "25  ", "30  ")), x=list(distance=1.5, tck=1.2), arrows=FALSE, col="black",font=1,cex=1),
          par.settings=par.set, 
          zoom=1.,
          screen = list(z = 290, x = -60))    
dev.off()


################################################################################
# DISTANCE TO FIND CACHES ######################################################
################################################################################
daten<-read.csv("way walked.csv", header=T,sep= ,)
datwalk <- daten[,names(daten)%in%c("Distancewalked","No_Of_caches","Species","cache_number_found","trial_no","Condition","Experimenter","Focal_Animal")]
datwalk <- na.omit(datwalk)
datwalk$Species <- factor(datwalk$Species)
datwalk$Condition <- factor(datwalk$Condition)

waywalked <- lme(Distancewalked~Condition+No_Of_caches+cache_number_found+trial_no+Species+cache_number_found:Condition+Condition:No_Of_caches+Condition:Species, random=~1|Focal_Animal, data=datwalk, na.action=na.fail, method="REML")

hist(resid(waywalked))
qqnorm(resid(waywalked)); qqline(resid(waywalked))
waywalked.bc <- boxcox.ac(waywalked, data=datwalk)
datwalk$Distancewalked.bc <- waywalked.bc$`boxcox transformed data`

waywalked.bc <- lme(Distancewalked.bc~Condition+No_Of_caches+cache_number_found+trial_no+Species+cache_number_found:Condition+No_Of_caches:Species, random=~1|Focal_Animal, data=datwalk, na.action=na.fail, method="REML")
summary(waywalked.bc)

# Fig.6 No Caches : Condition ####
tiff("Fig.6.tiff", width = 10, height = 8, units="cm", res=600, pointsize=1/72)
par(mar=c(3,5,1,1))
pred.reg <- predict(waywalked.bc, newdata=expand.grid(No_Of_caches=seq(4,8,0.1),
                                                        Species=c("w", "d"), 
                                                        trial_no=mean(datwalk$trial_no), 
                                                        cache_number_found=mean(datwalk$cache_number_found), 
                                                        Condition=c("test")), se.fit=T, level=0)

pred.reg$fitback <- ((pred.reg$fit*0.1+1)^(1/0.1))
pred.reg$sel <- (((pred.reg$fit)*0.1+1)^(1/0.1))-(((pred.reg$se.fit)*0.1+1)^(1/0.1))
pred.reg$seu <- (((pred.reg$fit)*0.1+1)^(1/0.1))+(((pred.reg$se.fit)*0.1+1)^(1/0.1))

MeanT <- tapply(datwalk$Distancewalked[datwalk$Species=="w"], datwalk$No_Of_caches[datwalk$Species=="w"], mean)
MeanC <- tapply(datwalk$Distancewalked[datwalk$Species=="d"], datwalk$No_Of_caches[datwalk$Species=="d"], mean)

plot(c(4,8), c(20,60), type="n", xaxt="n", yaxt="n", ylim=c(10,40), xlim=c(4,8), cex.lab=1, cex.axis=1, ylab="", xlab="", las=2)
polygon(x=c(seq(4,8,0.1), rev(seq(4,8,0.1))), y=c(pred.reg$sel[1:41],  rev(pred.reg$seu[1:41])), border=NA, col="grey")
polygon(x=c(seq(4,8,0.1), rev(seq(4,8,0.1))), y=c(pred.reg$sel[42:82],  rev(pred.reg$seu[42:82])), border=NA, col="grey")
lines(seq(4,8,0.1), pred.reg$fitback[1:41], pch=1, col="black", lwd=2)
lines(seq(4,8,0.1), pred.reg$fitback[42:82], pch=19, col="brown3", lwd=2)
axis(2,at=seq(10,40,10), cex.axis=1, las=2)
axis(1,at=c(4,6,8), cex.axis=1, padj=-0.5)
mtext("Distance travelled to find \n a single cache [m]", 2, line=2.5)
mtext("No. of caches made", 1, line=1.75)
dev.off()

# Fig.7 Retrieval order : Condition ####
tiff("Fig.7.tiff", width = 10, height = 8, units="cm", res=600, pointsize=1/72)
par(mar=c(3,5,1,1))

pred.reg <- predict(waywalked.bc, newdata=expand.grid(Species=factor("w", levels=c("w", "d")), 
                                                            trial_no=mean(datwalk$trial_no), 
                                                            cache_number_found=c(1:8), 
                                                            Condition=factor(c("test", "control")), 
                                                            No_Of_caches=mean(datwalk$No_Of_caches)
), se.fit=T, level=0)

pred.reg$fitback <- ((pred.reg$fit*0.1+1)^(1/0.1))
pred.reg$sel <- (((pred.reg$fit)*0.1+1)^(1/0.1))-(((pred.reg$se.fit)*0.1+1)^(1/0.1))
pred.reg$seu <- (((pred.reg$fit)*0.1+1)^(1/0.1))+(((pred.reg$se.fit)*0.1+1)^(1/0.1))


plot(c(1:8), c(1:8), type="n", xaxt="n", yaxt="n", ylim=c(10,40), cex.lab=1, cex.axis=1, ylab="", xlab="", las=2)
polygon(x=c(c(1:8), rev(c(1:8))), y=c(pred.reg$sel[1:8],  rev(pred.reg$seu[1:8])), border=NA, col="grey")
polygon(x=c(c(1:8), rev(c(1:8))), y=c(pred.reg$sel[9:16],  rev(pred.reg$seu[9:16])), border=NA, col="grey")
lines(c(1:8), pred.reg$fitback[1:8], pch=1, col="red", lwd=2)
lines(c(1:8), pred.reg$fitback[9:16], pch=19, col="blue", lwd=2)
axis(2,at=seq(10,40,10), cex.axis=1, las=2)
axis(1,at=c(1:8), cex.axis=1, padj=-0.5)
mtext("Distance travelled to find \n a single cache [m]", 2, line=2.5)
mtext("Retrieval order of caches", 1, line=1.75)
dev.off()
