# Supplementary material for: Observational spatial memory in wolves and dogs
Source: PLoS One. 2023 Sep 13;18(9):e0290547. doi: 10.1371/journal.pone.0290547 (PMC10499247; doi:10.1371/journal.pone.0290547)
Supplement: S5 Data — (CSV) [file pone.0290547.s005.csv]

Experimenter	Species	Focal_Animal	Condition	No_Of_caches	trial_no	cache_number_found	Distancewalked
LR	d	Binti	control	4	1	1	88.86
LR	d	Binti	control	4	1	2	25.31
LR	d	Binti	control	4	1	3	69.79
LR	d	Binti	control	4	1	4	124
LR	d	Binti	control	4	2	1	24.71
LR	d	Binti	control	4	2	2	22.32
LR	d	Binti	control	4	2	3	21.63
LR	d	Binti	control	4	2	4	23.43
LR	d	Binti	control	4	3	1	39.51
LR	d	Binti	control	4	3	2	50.39
LR	d	Binti	control	4	3	3	17.15
LR	d	Binti	control	4	3	4	55.63
LR	d	Binti	control	4	4	1	11.39
LR	d	Binti	control	4	4	2	57.47
LR	d	Binti	control	4	4	3	6
LR	d	Binti	control	4	5	1	6.71
LR	d	Binti	control	4	5	2	107.22
LR	d	Binti	control	4	6	1	39.54
LR	d	Binti	control	4	6	2	72.25
LR	d	Binti	control	6	1	1	17.71
LR	d	Binti	control	6	1	2	77.74
LR	d	Binti	control	6	1	3	49.33
LR	d	Binti	control	6	1	4	18.87
LR	d	Binti	control	6	1	5	41.66
LR	d	Binti	control	6	2	1	44.57
LR	d	Binti	control	6	2	2	16.32
LR	d	Binti	control	6	2	3	35.95
LR	d	Binti	control	6	2	4	16.94
LR	d	Binti	control	6	2	5	6
LR	d	Binti	control	6	2	6	44.96
LR	d	Binti	control	6	3	1	15.11
LR	d	Binti	control	6	3	2	18.32
LR	d	Binti	control	6	3	3	26.49
LR	d	Binti	control	6	3	4	88.73
LR	d	Binti	control	6	3	5	67.84
LR	d	Binti	control	6	3	6	50.26
LR	d	Binti	control	6	4	1	16.71
LR	d	Binti	control	6	4	2	14
LR	d	Binti	control	6	4	3	25.66
LR	d	Binti	control	6	4	4	44.42
LR	d	Binti	control	6	4	5	47.11
LR	d	Binti	control	6	4	6	70.61
LR	d	Binti	control	6	5	1	33.01
LR	d	Binti	control	6	5	2	68.5
LR	d	Binti	control	6	5	3	24.83
LR	d	Binti	control	6	5	4	19.3
LR	d	Binti	control	6	6	1	29.93
LR	d	Binti	control	6	6	2	21.66
LR	d	Binti	control	6	6	3	6
LR	d	Binti	control	6	6	4	14.47
LR	d	Binti	control	6	6	5	15.66
LR	d	Binti	control	6	6	6	97.59
LR	d	Binti	control	8	1	1	28.32
LR	d	Binti	control	8	1	2	38.94
LR	d	Binti	control	8	1	3	99.8
LR	d	Binti	control	8	1	4	48.29
LR	d	Binti	control	8	2	1	27.58
LR	d	Binti	control	8	2	2	54.54
LR	d	Binti	control	8	2	3	29.73
LR	d	Binti	control	8	2	4	12.32
LR	d	Binti	control	8	2	5	94.47
LR	d	Binti	control	8	2	6	28.47
LR	d	Binti	control	8	3	1	19.81
LR	d	Binti	control	8	3	2	14.32
LR	d	Binti	control	8	3	3	10
LR	d	Binti	control	8	3	4	14
LR	d	Binti	control	8	3	5	6
LR	d	Binti	control	8	4	1	11.61
LR	d	Binti	control	8	4	2	10.49
LR	d	Binti	control	8	4	3	24.49
LR	d	Binti	control	8	4	4	53.64
LR	d	Binti	control	8	4	5	15.15
LR	d	Binti	control	8	4	6	8
LR	d	Binti	control	8	4	7	14.83
LR	d	Binti	control	8	4	8	98.77
LR	d	Binti	control	8	5	1	12.71
LR	d	Binti	control	8	5	2	76.39
LR	d	Binti	control	8	5	3	6.83
LR	d	Binti	control	8	5	4	13.3
LR	d	Binti	control	8	5	5	55.55
LR	d	Binti	control	8	5	6	12.94
LR	d	Binti	control	8	5	7	45.3
LR	d	Binti	control	8	6	1	16.71
LR	d	Binti	control	8	6	2	10
LR	d	Binti	control	8	6	3	12
LR	d	Binti	control	8	6	4	37.4
LR	d	Binti	control	8	6	5	15.3
LR	d	Binti	control	8	6	6	8.47
LR	d	Binti	test	4	1	1	21.11
LR	d	Binti	test	4	1	2	12.83
LR	d	Binti	test	4	1	3	81.8
LR	d	Binti	test	4	1	4	69.46
LR	d	Binti	test	4	2	1	82.57
LR	d	Binti	test	4	2	2	17.98
LR	d	Binti	test	4	3	1	24.02
LR	d	Binti	test	4	3	2	42.3
LR	d	Binti	test	4	3	3	6
LR	d	Binti	test	4	3	4	34.11
LR	d	Binti	test	4	4	1	23.38
LR	d	Binti	test	4	4	2	14.49
LR	d	Binti	test	4	4	3	55.98
LR	d	Binti	test	4	5	1	12.43
LR	d	Binti	test	4	5	2	86.15
LR	d	Binti	test	4	5	3	30.26
LR	d	Binti	test	4	5	4	50.31
LR	d	Binti	test	4	6	1	63.82
LR	d	Binti	test	4	6	2	71.79
LR	d	Binti	test	4	6	3	67.68
LR	d	Binti	test	6	1	1	41.55
LR	d	Binti	test	6	1	2	17.3
LR	d	Binti	test	6	1	3	4.83
LR	d	Binti	test	6	1	4	6
LR	d	Binti	test	6	1	5	22.6
LR	d	Binti	test	6	1	6	91.07
LR	d	Binti	test	6	2	1	49.15
LR	d	Binti	test	6	2	2	8.83
LR	d	Binti	test	6	2	3	10.25
LR	d	Binti	test	6	2	4	10.2
LR	d	Binti	test	6	2	5	119.82
LR	d	Binti	test	6	3	1	14.69
LR	d	Binti	test	6	3	2	6.47
LR	d	Binti	test	6	3	3	38.14
LR	d	Binti	test	6	3	4	28.83
LR	d	Binti	test	6	3	5	16
LR	d	Binti	test	6	3	6	58.14
LR	d	Binti	test	6	4	1	12.44
LR	d	Binti	test	6	4	2	45.3
LR	d	Binti	test	6	4	3	44.52
LR	d	Binti	test	6	4	4	48.84
LR	d	Binti	test	6	4	5	6
LR	d	Binti	test	6	5	1	10.71
LR	d	Binti	test	6	5	2	33.31
LR	d	Binti	test	6	5	3	10.83
LR	d	Binti	test	6	5	4	12.49
LR	d	Binti	test	6	5	5	6
LR	d	Binti	test	6	6	1	26.01
LR	d	Binti	test	6	6	2	16.8
LR	d	Binti	test	6	6	3	8.83
LR	d	Binti	test	6	6	4	16
LR	d	Binti	test	8	1	1	14.28
LR	d	Binti	test	8	1	2	84.71
LR	d	Binti	test	8	1	3	43.66
LR	d	Binti	test	8	1	4	92.01
LR	d	Binti	test	8	2	1	14.28
LR	d	Binti	test	8	2	2	10
LR	d	Binti	test	8	2	3	18.81
LR	d	Binti	test	8	2	4	10.83
LR	d	Binti	test	8	2	5	99.67
LR	d	Binti	test	8	3	1	14.15
LR	d	Binti	test	8	3	2	11.66
LR	d	Binti	test	8	3	3	23.34
LR	d	Binti	test	8	3	4	66.14
LR	d	Binti	test	8	3	5	28.94
LR	d	Binti	test	8	4	1	10.71
LR	d	Binti	test	8	4	2	6
LR	d	Binti	test	8	4	3	4
LR	d	Binti	test	8	4	4	56.63
LR	d	Binti	test	8	4	5	21.3
LR	d	Binti	test	8	4	6	57.94
LR	d	Binti	test	8	4	7	91.38
LR	d	Binti	test	8	5	1	12.71
LR	d	Binti	test	8	5	2	22.94
LR	d	Binti	test	8	5	3	30.83
LR	d	Binti	test	8	5	4	13.66
LR	d	Binti	test	8	5	5	13.07
LR	d	Binti	test	8	5	6	22.04
LR	d	Binti	test	8	5	7	26.49
LR	d	Binti	test	8	6	1	12.71
LR	d	Binti	test	8	6	2	11.66
LR	d	Binti	test	8	6	3	24.13
LR	d	Binti	test	8	6	4	26.13
LR	d	Binti	test	8	6	5	18.83
LR	d	Binti	test	8	6	6	48.28
LR	d	Binti	test	8	6	7	8
LR	d	Binti	test	8	6	8	12.04
LR	d	Bora	control	4	1	1	22.08
LR	d	Bora	control	4	1	2	63.24
LR	d	Bora	control	4	1	3	18
LR	d	Bora	control	4	2	1	46.53
LR	d	Bora	control	4	2	2	18
LR	d	Bora	control	4	2	3	4.47
LR	d	Bora	control	4	2	4	23.66
LR	d	Bora	control	4	3	1	126.23
LR	d	Bora	control	4	3	2	90.86
LR	d	Bora	control	4	3	3	71.75
LR	d	Bora	control	4	4	1	68.83
LR	d	Bora	control	4	4	2	22.17
LR	d	Bora	control	4	6	1	63.19
LR	d	Bora	control	6	1	1	27.02
LR	d	Bora	control	6	1	2	104.61
LR	d	Bora	control	6	1	3	20
LR	d	Bora	control	6	1	4	85.5
LR	d	Bora	control	6	2	1	16.55
LR	d	Bora	control	6	2	2	14.25
LR	d	Bora	control	6	2	3	24.2
LR	d	Bora	control	6	2	4	10.83
LR	d	Bora	control	6	2	5	58.74
LR	d	Bora	control	6	3	1	21.51
LR	d	Bora	control	6	3	2	36.4
LR	d	Bora	control	6	3	3	34.78
LR	d	Bora	control	6	3	4	69.22
LR	d	Bora	control	6	3	5	32.13
LR	d	Bora	control	6	3	6	83.16
LR	d	Bora	control	6	4	1	17.94
LR	d	Bora	control	6	4	2	26.16
LR	d	Bora	control	6	4	3	58.45
LR	d	Bora	control	6	4	4	31.3
LR	d	Bora	control	6	4	5	18.47
LR	d	Bora	control	6	4	6	14.83
LR	d	Bora	control	6	5	1	7.83
LR	d	Bora	control	6	5	2	32.87
LR	d	Bora	control	6	5	3	34.2
LR	d	Bora	control	6	5	4	67.2
LR	d	Bora	control	6	5	5	77.9
LR	d	Bora	control	8	1	1	29.49
LR	d	Bora	control	8	1	2	12
LR	d	Bora	control	8	1	3	19.3
LR	d	Bora	control	8	1	4	17.27
LR	d	Bora	control	8	1	5	52.93
LR	d	Bora	control	8	1	6	16.83
LR	d	Bora	control	8	1	7	56.49
LR	d	Bora	control	8	1	8	12
LR	d	Bora	control	8	2	1	90.67
LR	d	Bora	control	8	2	2	28.14
LR	d	Bora	control	8	2	3	32.99
LR	d	Bora	control	8	2	4	84.95
LR	d	Bora	control	8	2	5	26
LR	d	Bora	control	8	3	1	18.31
LR	d	Bora	control	8	3	2	22.49
LR	d	Bora	control	8	3	3	42.85
LR	d	Bora	control	8	3	4	6
LR	d	Bora	control	8	3	5	8
LR	d	Bora	control	8	3	6	95.66
LR	d	Bora	control	8	3	7	77.56
LR	d	Bora	control	8	4	1	58.66
LR	d	Bora	control	8	4	2	6
LR	d	Bora	control	8	4	3	16
LR	d	Bora	control	8	4	4	22.6
LR	d	Bora	control	8	4	5	62.02
LR	d	Bora	control	8	4	6	4
LR	d	Bora	control	8	5	1	20.06
LR	d	Bora	control	8	5	2	42.96
LR	d	Bora	control	8	5	3	18.13
LR	d	Bora	control	8	5	4	39.56
LR	d	Bora	control	8	5	5	24.17
LR	d	Bora	control	8	5	6	8.47
LR	d	Bora	control	8	6	1	26.01
LR	d	Bora	control	8	6	2	16.13
LR	d	Bora	control	8	6	3	39.81
LR	d	Bora	control	8	6	4	14
LR	d	Bora	control	8	6	5	29.66
LR	d	Bora	control	8	6	6	17.79
LR	d	Bora	control	8	6	7	24.85
LR	d	Bora	test	4	1	1	23.45
LR	d	Bora	test	4	1	2	26.13
LR	d	Bora	test	4	1	3	30.14
LR	d	Bora	test	4	1	4	75.59
LR	d	Bora	test	4	2	1	27.23
LR	d	Bora	test	4	2	2	14
LR	d	Bora	test	4	2	3	12.83
LR	d	Bora	test	4	2	4	36.13
LR	d	Bora	test	4	3	1	31.61
LR	d	Bora	test	4	3	2	24.83
LR	d	Bora	test	4	3	3	13.66
LR	d	Bora	test	4	3	4	8.47
LR	d	Bora	test	4	4	1	64.84
LR	d	Bora	test	4	4	2	6.83
LR	d	Bora	test	4	4	3	9.3
LR	d	Bora	test	4	5	1	38.7
LR	d	Bora	test	4	5	2	58.03
LR	d	Bora	test	4	5	3	46
LR	d	Bora	test	4	5	4	49.3
LR	d	Bora	test	4	6	1	57.42
LR	d	Bora	test	4	6	2	28.83
LR	d	Bora	test	4	6	3	57.79
LR	d	Bora	test	6	1	1	63.42
LR	d	Bora	test	6	1	2	23.63
LR	d	Bora	test	6	1	3	34.96
LR	d	Bora	test	6	1	4	20.13
LR	d	Bora	test	6	1	5	14.94
LR	d	Bora	test	6	1	6	39.98
LR	d	Bora	test	6	2	1	52.42
LR	d	Bora	test	6	2	2	4.83
LR	d	Bora	test	6	2	3	18.49
LR	d	Bora	test	6	2	4	62.38
LR	d	Bora	test	6	2	5	15.77
LR	d	Bora	test	6	3	1	35.36
LR	d	Bora	test	6	3	2	40.99
LR	d	Bora	test	6	3	3	19.3
LR	d	Bora	test	6	3	4	32.01
LR	d	Bora	test	6	3	5	24.83
LR	d	Bora	test	6	4	1	17.32
LR	d	Bora	test	6	4	2	44.15
LR	d	Bora	test	6	4	3	13.3
LR	d	Bora	test	6	4	4	13.77
LR	d	Bora	test	6	4	5	52.12
LR	d	Bora	test	6	5	1	13.02
LR	d	Bora	test	6	5	2	33.54
LR	d	Bora	test	6	5	3	58.67
LR	d	Bora	test	6	5	4	10.83
LR	d	Bora	test	6	6	1	26.68
LR	d	Bora	test	6	6	2	18.13
LR	d	Bora	test	6	6	3	8.83
LR	d	Bora	test	6	6	4	8.83
LR	d	Bora	test	6	6	5	31.5
LR	d	Bora	test	6	6	6	10.94
LR	d	Bora	test	8	1	1	33.33
LR	d	Bora	test	8	1	2	54.86
LR	d	Bora	test	8	1	3	8
LR	d	Bora	test	8	1	4	10.8
LR	d	Bora	test	8	1	5	30.8
LR	d	Bora	test	8	1	6	12.83
LR	d	Bora	test	8	2	1	9.39
LR	d	Bora	test	8	2	2	38.8
LR	d	Bora	test	8	2	3	24.47
LR	d	Bora	test	8	2	4	12
LR	d	Bora	test	8	2	5	4
LR	d	Bora	test	8	2	6	4.83
LR	d	Bora	test	8	2	7	40.26
LR	d	Bora	test	8	2	8	90.87
LR	d	Bora	test	8	3	1	82.76
LR	d	Bora	test	8	3	2	6.47
LR	d	Bora	test	8	3	3	12.13
LR	d	Bora	test	8	3	4	20
LR	d	Bora	test	8	3	5	15.98
LR	d	Bora	test	8	3	6	55.77
LR	d	Bora	test	8	3	7	6
LR	d	Bora	test	8	3	8	97.38
LR	d	Bora	test	8	4	1	24
LR	d	Bora	test	8	4	2	20.96
LR	d	Bora	test	8	4	3	12.83
LR	d	Bora	test	8	4	4	25.3
LR	d	Bora	test	8	4	5	38.61
LR	d	Bora	test	8	4	6	4.83
LR	d	Bora	test	8	4	7	59.9
LR	d	Bora	test	8	5	1	14.39
LR	d	Bora	test	8	5	2	4
LR	d	Bora	test	8	5	3	8.47
LR	d	Bora	test	8	5	4	56.4
LR	d	Bora	test	8	5	5	70.55
LR	d	Bora	test	8	5	6	51.97
LR	d	Bora	test	8	5	7	6.83
LR	d	Bora	test	8	6	1	53.91
LR	d	Bora	test	8	6	2	7.21
LR	d	Bora	test	8	6	3	22.38
LR	d	Bora	test	8	6	4	10.83
LR	d	Bora	test	8	6	5	27.21
LR	d	Bora	test	8	6	6	53.63
LR	d	Bora	test	8	6	7	33.79
LR	d	Layla	control	4	1	1	18.37
LR	d	Layla	control	4	1	2	6
LR	d	Layla	control	4	1	3	57.32
LR	d	Layla	control	4	1	4	53.23
LR	d	Layla	control	4	2	1	34.03
LR	d	Layla	control	4	2	2	134.43
LR	d	Layla	control	4	2	3	63.05
LR	d	Layla	control	4	2	4	26.94
LR	d	Layla	control	4	3	1	29.6
LR	d	Layla	control	4	3	2	153.37
LR	d	Layla	control	4	3	3	27.07
LR	d	Layla	control	4	3	4	96.6
LR	d	Layla	control	4	4	1	42.48
LR	d	Layla	control	4	4	2	31.77
LR	d	Layla	control	4	4	3	129.85
LR	d	Layla	control	4	5	1	58.37
LR	d	Layla	control	4	5	2	24.83
LR	d	Layla	control	4	5	3	28.97
LR	d	Layla	control	4	6	1	22.13
LR	d	Layla	control	4	6	2	15.66
LR	d	Layla	control	4	6	3	85.35
LR	d	Layla	control	4	6	4	14.8
LR	d	Layla	control	6	1	1	24.33
LR	d	Layla	control	6	1	2	22.49
LR	d	Layla	control	6	1	3	4.47
LR	d	Layla	control	6	1	4	118.67
LR	d	Layla	control	6	1	5	78.02
LR	d	Layla	control	6	1	6	12
LR	d	Layla	control	6	2	1	18.71
LR	d	Layla	control	6	2	2	84.58
LR	d	Layla	control	6	2	3	19.66
LR	d	Layla	control	6	2	4	14.32
LR	d	Layla	control	6	2	5	39.2
LR	d	Layla	control	6	2	6	40.49
LR	d	Layla	control	6	3	1	19.61
LR	d	Layla	control	6	3	2	8.83
LR	d	Layla	control	6	3	3	39.9
LR	d	Layla	control	6	3	4	75.61
LR	d	Layla	control	6	4	1	26.71
LR	d	Layla	control	6	4	2	32.87
LR	d	Layla	control	6	4	3	8
LR	d	Layla	control	6	4	4	13.66
LR	d	Layla	control	6	4	5	31.64
LR	d	Layla	control	6	4	6	14.13
LR	d	Layla	control	6	5	1	27.54
LR	d	Layla	control	6	5	2	37.31
LR	d	Layla	control	6	5	3	61.88
LR	d	Layla	control	6	5	4	32.96
LR	d	Layla	control	6	6	1	18.54
LR	d	Layla	control	6	6	2	26
LR	d	Layla	control	6	6	3	16.83
LR	d	Layla	control	6	6	4	45.91
LR	d	Layla	control	6	6	5	66.22
LR	d	Layla	control	8	1	1	117.73
LR	d	Layla	control	8	1	2	39.77
LR	d	Layla	control	8	1	3	46.11
LR	d	Layla	control	8	1	4	50.61
LR	d	Layla	control	8	1	5	16.49
LR	d	Layla	control	8	2	1	70.08
LR	d	Layla	control	8	2	2	52.38
LR	d	Layla	control	8	2	3	75.27
LR	d	Layla	control	8	2	4	82.4
LR	d	Layla	control	8	2	5	20.83
LR	d	Layla	control	8	2	6	75.56
LR	d	Layla	control	8	2	7	61.04
LR	d	Layla	control	8	3	1	23.54
LR	d	Layla	control	8	3	2	37.24
LR	d	Layla	control	8	3	3	42.96
LR	d	Layla	control	8	3	4	56.01
LR	d	Layla	control	8	3	5	49.13
LR	d	Layla	control	8	4	1	12.71
LR	d	Layla	control	8	4	2	56.71
LR	d	Layla	control	8	4	3	63.59
LR	d	Layla	control	8	4	4	112.28
LR	d	Layla	control	8	4	5	23.9
LR	d	Layla	control	8	4	6	13.77
LR	d	Layla	control	8	4	7	85.13
LR	d	Layla	control	8	5	1	12.44
LR	d	Layla	control	8	5	2	4.83
LR	d	Layla	control	8	5	3	8
LR	d	Layla	control	8	5	4	15.77
LR	d	Layla	control	8	5	5	6.83
LR	d	Layla	control	8	5	6	10.83
LR	d	Layla	control	8	5	7	31.63
LR	d	Layla	control	8	6	1	14.64
LR	d	Layla	control	8	6	2	14
LR	d	Layla	control	8	6	3	26.47
LR	d	Layla	control	8	6	4	8
LR	d	Layla	control	8	6	5	30.61
LR	d	Layla	control	8	6	6	39.25
LR	d	Layla	control	8	6	7	27.31
LR	d	Layla	test	4	1	1	25.81
LR	d	Layla	test	4	1	2	13.6
LR	d	Layla	test	4	2	1	44.46
LR	d	Layla	test	4	2	2	18.49
LR	d	Layla	test	4	2	3	88.79
LR	d	Layla	test	4	3	1	83.03
LR	d	Layla	test	4	3	2	89.07
LR	d	Layla	test	4	3	3	20.61
LR	d	Layla	test	4	4	1	30.19
LR	d	Layla	test	4	4	2	6.32
LR	d	Layla	test	4	4	3	15.21
LR	d	Layla	test	4	4	4	30.94
LR	d	Layla	test	4	5	1	16.32
LR	d	Layla	test	4	5	2	8
LR	d	Layla	test	4	5	3	91.19
LR	d	Layla	test	4	5	4	9.21
LR	d	Layla	test	4	6	1	11.22
LR	d	Layla	test	4	6	2	81.68
LR	d	Layla	test	4	6	3	11.66
LR	d	Layla	test	6	1	1	55.18
LR	d	Layla	test	6	1	2	69.6
LR	d	Layla	test	6	1	3	76.84
LR	d	Layla	test	6	1	4	90.56
LR	d	Layla	test	6	1	5	143.75
LR	d	Layla	test	6	2	1	12.73
LR	d	Layla	test	6	2	2	29.07
LR	d	Layla	test	6	2	3	40.23
LR	d	Layla	test	6	2	4	63.07
LR	d	Layla	test	6	2	5	132.74
LR	d	Layla	test	6	2	6	124.28
LR	d	Layla	test	6	3	1	31.62
LR	d	Layla	test	6	3	2	14.83
LR	d	Layla	test	6	3	3	38.96
LR	d	Layla	test	6	3	4	25.64
LR	d	Layla	test	6	3	5	51.79
LR	d	Layla	test	6	4	1	40.1
LR	d	Layla	test	6	4	2	71.7
LR	d	Layla	test	6	4	3	20.6
LR	d	Layla	test	6	4	4	12.49
LR	d	Layla	test	6	4	5	134.33
LR	d	Layla	test	6	5	1	12.37
LR	d	Layla	test	6	5	2	38.96
LR	d	Layla	test	6	5	3	12.83
LR	d	Layla	test	6	5	4	15.07
LR	d	Layla	test	6	5	5	56.81
LR	d	Layla	test	6	5	6	45.52
LR	d	Layla	test	6	6	1	12.44
LR	d	Layla	test	6	6	2	4
LR	d	Layla	test	6	6	3	14.49
LR	d	Layla	test	6	6	4	24.14
LR	d	Layla	test	6	6	5	45.52
LR	d	Layla	test	6	6	6	67.9
LR	d	Layla	test	8	1	1	26.71
LR	d	Layla	test	8	1	2	31.63
LR	d	Layla	test	8	1	3	155.08
LR	d	Layla	test	8	1	4	146.68
LR	d	Layla	test	8	1	5	54.6
LR	d	Layla	test	8	1	6	27.14
LR	d	Layla	test	8	2	1	12.28
LR	d	Layla	test	8	2	2	8.47
LR	d	Layla	test	8	2	3	20.25
LR	d	Layla	test	8	2	4	16
LR	d	Layla	test	8	2	5	22.49
LR	d	Layla	test	8	2	6	47.77
LR	d	Layla	test	8	2	7	29.3
LR	d	Layla	test	8	2	8	44.6
LR	d	Layla	test	8	3	1	10.4
LR	d	Layla	test	8	3	2	84.5
LR	d	Layla	test	8	3	3	43.63
LR	d	Layla	test	8	3	4	6
LR	d	Layla	test	8	3	5	4
LR	d	Layla	test	8	3	6	8
LR	d	Layla	test	8	3	7	22
LR	d	Layla	test	8	3	8	16.96
LR	d	Layla	test	8	4	1	18.39
LR	d	Layla	test	8	4	2	16.81
LR	d	Layla	test	8	4	3	28.25
LR	d	Layla	test	8	4	4	23.3
LR	d	Layla	test	8	4	5	12.83
LR	d	Layla	test	8	4	6	43.09
LR	d	Layla	test	8	4	7	10
LR	d	Layla	test	8	5	1	46.46
LR	d	Layla	test	8	5	2	9.3
LR	d	Layla	test	8	5	3	30.47
LR	d	Layla	test	8	5	4	7.66
LR	d	Layla	test	8	5	5	16.96
LR	d	Layla	test	8	5	6	9.66
LR	d	Layla	test	8	5	7	62.27
LR	d	Layla	test	8	5	8	49.32
LR	d	Layla	test	8	6	1	41.17
LR	d	Layla	test	8	6	2	8
LR	d	Layla	test	8	6	3	16
LR	d	Layla	test	8	6	4	6
LR	d	Layla	test	8	6	5	29.77
LR	d	Layla	test	8	6	6	19.77
LR	d	Layla	test	8	6	7	10.13
LR	d	Layla	test	8	6	8	213.93
LR	d	Maisha	control	4	1	1	30.18
LR	d	Maisha	control	4	1	2	14.32
LR	d	Maisha	control	4	1	3	15.66
LR	d	Maisha	control	4	1	4	28.97
LR	d	Maisha	control	4	2	1	25.35
LR	d	Maisha	control	4	2	2	12
LR	d	Maisha	control	4	2	3	124.3
LR	d	Maisha	control	4	3	1	40.51
LR	d	Maisha	control	4	3	2	12.83
LR	d	Maisha	control	4	3	3	42.93
LR	d	Maisha	control	4	4	1	66.33
LR	d	Maisha	control	4	4	2	38.13
LR	d	Maisha	control	4	5	1	30.71
LR	d	Maisha	control	4	5	2	32.93
LR	d	Maisha	control	4	5	3	72.01
LR	d	Maisha	control	4	5	4	7.66
LR	d	Maisha	control	4	6	1	43.48
LR	d	Maisha	control	4	6	2	8.47
LR	d	Maisha	control	4	6	3	65.79
LR	d	Maisha	control	6	1	1	26.71
LR	d	Maisha	control	6	1	2	73.17
LR	d	Maisha	control	6	1	3	12.83
LR	d	Maisha	control	6	2	1	18.71
LR	d	Maisha	control	6	2	2	29.79
LR	d	Maisha	control	6	2	3	16.49
LR	d	Maisha	control	6	2	4	67.88
LR	d	Maisha	control	6	2	5	54.92
LR	d	Maisha	control	6	2	6	27.47
LR	d	Maisha	control	6	3	1	22.37
LR	d	Maisha	control	6	3	2	12.49
LR	d	Maisha	control	6	3	3	78.76
LR	d	Maisha	control	6	3	4	18.47
LR	d	Maisha	control	6	3	5	152.55
LR	d	Maisha	control	6	4	1	21.61
LR	d	Maisha	control	6	4	2	17.3
LR	d	Maisha	control	6	4	3	18.47
LR	d	Maisha	control	6	4	4	10.13
LR	d	Maisha	control	6	4	5	26.83
LR	d	Maisha	control	6	4	6	40.02
LR	d	Maisha	control	6	5	1	34.25
LR	d	Maisha	control	6	5	2	44.6
LR	d	Maisha	control	6	6	1	10.71
LR	d	Maisha	control	6	6	2	8
LR	d	Maisha	control	6	6	3	23.42
LR	d	Maisha	control	6	6	4	40.6
LR	d	Maisha	control	8	1	1	84.41
LR	d	Maisha	control	8	1	2	49.62
LR	d	Maisha	control	8	1	3	25.3
LR	d	Maisha	control	8	1	4	42.69
LR	d	Maisha	control	8	1	5	27.3
LR	d	Maisha	control	8	1	6	107.44
LR	d	Maisha	control	8	1	7	94.81
LR	d	Maisha	control	8	1	8	8.47
LR	d	Maisha	control	8	2	1	143.42
LR	d	Maisha	control	8	2	2	12.83
LR	d	Maisha	control	8	2	3	104.02
LR	d	Maisha	control	8	2	4	8.32
LR	d	Maisha	control	8	2	5	57.91
LR	d	Maisha	control	8	3	1	57.68
LR	d	Maisha	control	8	3	2	15.77
LR	d	Maisha	control	8	3	3	21.56
LR	d	Maisha	control	8	3	4	46.59
LR	d	Maisha	control	8	3	5	28.24
LR	d	Maisha	control	8	3	6	74.7
LR	d	Maisha	control	8	3	7	25.27
LR	d	Maisha	control	8	3	8	61.5
LR	d	Maisha	control	8	4	1	53.02
LR	d	Maisha	control	8	4	2	31.43
LR	d	Maisha	control	8	4	3	35.35
LR	d	Maisha	control	8	5	1	23.27
LR	d	Maisha	control	8	5	2	8
LR	d	Maisha	control	8	5	3	15.15
LR	d	Maisha	control	8	5	4	8.83
LR	d	Maisha	control	8	5	5	14.2
LR	d	Maisha	control	8	5	6	36.96
LR	d	Maisha	control	8	5	7	90.87
LR	d	Maisha	control	8	5	8	20.13
LR	d	Maisha	control	8	6	1	16.91
LR	d	Maisha	control	8	6	2	16
LR	d	Maisha	control	8	6	3	20
LR	d	Maisha	control	8	6	4	18.25
LR	d	Maisha	control	8	6	5	8
LR	d	Maisha	control	8	6	6	27.7
LR	d	Maisha	test	4	1	1	27.39
LR	d	Maisha	test	4	1	2	77.69
LR	d	Maisha	test	4	2	1	14.88
LR	d	Maisha	test	4	2	2	22.14
LR	d	Maisha	test	4	2	3	15.66
LR	d	Maisha	test	4	2	4	31.77
LR	d	Maisha	test	4	3	1	8.21
LR	d	Maisha	test	4	3	2	37.09
LR	d	Maisha	test	4	3	3	17.66
LR	d	Maisha	test	4	3	4	136.1
LR	d	Maisha	test	4	4	1	42.84
LR	d	Maisha	test	4	4	2	19.66
LR	d	Maisha	test	4	4	3	26.96
LR	d	Maisha	test	4	4	4	39.8
LR	d	Maisha	test	4	5	1	20.89
LR	d	Maisha	test	4	5	2	19.63
LR	d	Maisha	test	4	5	3	21.15
LR	d	Maisha	test	4	5	4	80.6
LR	d	Maisha	test	4	6	1	45.16
LR	d	Maisha	test	4	6	2	57.82
LR	d	Maisha	test	4	6	3	20.8
LR	d	Maisha	test	4	6	4	14
LR	d	Maisha	test	6	1	1	30.46
LR	d	Maisha	test	6	1	2	21.31
LR	d	Maisha	test	6	1	3	6
LR	d	Maisha	test	6	1	4	47.74
LR	d	Maisha	test	6	1	5	98.04
LR	d	Maisha	test	6	1	6	49.64
LR	d	Maisha	test	6	2	1	85.88
LR	d	Maisha	test	6	2	2	45.56
LR	d	Maisha	test	6	2	3	27.9
LR	d	Maisha	test	6	2	4	47.43
LR	d	Maisha	test	6	2	5	33.31
LR	d	Maisha	test	6	2	6	66.86
LR	d	Maisha	test	6	3	1	50.28
LR	d	Maisha	test	6	3	2	25.66
LR	d	Maisha	test	6	3	3	26.45
LR	d	Maisha	test	6	3	4	61.54
LR	d	Maisha	test	6	4	1	25.27
LR	d	Maisha	test	6	4	2	41.98
LR	d	Maisha	test	6	4	3	13.77
LR	d	Maisha	test	6	4	4	95.12
LR	d	Maisha	test	6	4	5	45.16
LR	d	Maisha	test	6	5	1	33.74
LR	d	Maisha	test	6	5	2	21.98
LR	d	Maisha	test	6	5	3	12.49
LR	d	Maisha	test	6	5	4	32.1
LR	d	Maisha	test	6	6	1	24.42
LR	d	Maisha	test	6	6	2	19.66
LR	d	Maisha	test	6	6	3	40.39
LR	d	Maisha	test	6	6	4	6
LR	d	Maisha	test	6	6	5	38.26
LR	d	Maisha	test	6	6	6	46.95
LR	d	Maisha	test	8	2	1	31.13
LR	d	Maisha	test	8	2	2	8.83
LR	d	Maisha	test	8	2	3	26.33
LR	d	Maisha	test	8	2	4	33.77
LR	d	Maisha	test	8	2	5	12.32
LR	d	Maisha	test	8	2	6	43.2
LR	d	Maisha	test	8	2	7	8
LR	d	Maisha	test	8	2	8	75.42
LR	d	Maisha	test	8	3	1	26.77
LR	d	Maisha	test	8	3	2	12.83
LR	d	Maisha	test	8	3	3	36.81
LR	d	Maisha	test	8	3	4	12.96
LR	d	Maisha	test	8	3	5	38.14
LR	d	Maisha	test	8	3	6	44.96
LR	d	Maisha	test	8	3	7	79.75
LR	d	Maisha	test	8	3	8	60.24
LR	d	Maisha	test	8	4	1	17.47
LR	d	Maisha	test	8	4	2	58.47
LR	d	Maisha	test	8	4	3	41.91
LR	d	Maisha	test	8	4	4	52.31
LR	d	Maisha	test	8	4	5	33.79
LR	d	Maisha	test	8	4	6	47.47
LR	d	Maisha	test	8	5	1	58.99
LR	d	Maisha	test	8	5	2	19.15
LR	d	Maisha	test	8	5	3	60.91
LR	d	Maisha	test	8	5	4	18.96
LR	d	Maisha	test	8	5	5	10
LR	d	Maisha	test	8	5	6	12
LR	d	Maisha	test	8	5	7	23.15
LR	d	Maisha	test	8	5	8	41.15
LR	d	Maisha	test	8	6	1	20.71
LR	d	Maisha	test	8	6	2	38.6
LR	d	Maisha	test	8	6	3	22.32
LR	d	Maisha	test	8	6	4	23.31
LR	d	Maisha	test	8	6	5	24.49
LR	d	Maisha	test	8	6	6	11.66
LR	d	Meru	control	4	1	1	42.79
LR	d	Meru	control	4	1	2	6.83
LR	d	Meru	control	4	2	1	31.01
LR	d	Meru	control	4	2	2	40.96
LR	d	Meru	control	4	2	3	98.21
LR	d	Meru	control	4	3	1	28.69
LR	d	Meru	control	4	3	2	32.61
LR	d	Meru	control	4	3	3	44.6
LR	d	Meru	control	4	3	4	45.44
LR	d	Meru	control	4	4	1	40.88
LR	d	Meru	control	4	4	2	13.21
LR	d	Meru	control	4	4	3	8.47
LR	d	Meru	control	4	4	4	134.31
LR	d	Meru	control	4	5	1	50.43
LR	d	Meru	control	4	6	1	43.98
LR	d	Meru	control	4	6	2	12.47
LR	d	Meru	control	6	1	1	7.81
LR	d	Meru	control	6	1	2	8.94
LR	d	Meru	control	6	1	3	33.07
LR	d	Meru	control	6	1	4	96.6
LR	d	Meru	control	6	1	5	30.97
LR	d	Meru	control	6	1	6	94.52
LR	d	Meru	control	6	2	1	21.16
LR	d	Meru	control	6	2	2	45.41
LR	d	Meru	control	6	2	3	16
LR	d	Meru	control	6	2	4	8.83
LR	d	Meru	control	6	2	5	41.4
LR	d	Meru	control	6	3	1	31.39
LR	d	Meru	control	6	3	2	10
LR	d	Meru	control	6	3	3	38.97
LR	d	Meru	control	6	3	4	24
LR	d	Meru	control	6	4	1	18.31
LR	d	Meru	control	6	4	2	14.32
LR	d	Meru	control	6	4	3	18.13
LR	d	Meru	control	6	4	4	8.47
LR	d	Meru	control	6	4	5	62.08
LR	d	Meru	control	6	4	6	53.31
LR	d	Meru	control	6	5	1	21.14
LR	d	Meru	control	6	5	2	24.72
LR	d	Meru	control	6	5	3	14
LR	d	Meru	control	6	5	4	39.59
LR	d	Meru	control	6	5	5	37.34
LR	d	Meru	control	6	5	6	99.3
LR	d	Meru	control	6	6	1	24.77
LR	d	Meru	control	6	6	2	8
LR	d	Meru	control	6	6	3	32.96
LR	d	Meru	control	6	6	4	68.26
LR	d	Meru	control	6	6	5	54.47
LR	d	Meru	control	6	6	6	49.1
LR	d	Meru	control	8	2	1	27.11
LR	d	Meru	control	8	2	2	25.81
LR	d	Meru	control	8	2	3	8
LR	d	Meru	control	8	2	4	8
LR	d	Meru	control	8	2	5	10.04
LR	d	Meru	control	8	3	1	18.19
LR	d	Meru	control	8	3	2	24.65
LR	d	Meru	control	8	3	3	16.83
LR	d	Meru	control	8	3	4	4.83
LR	d	Meru	control	8	3	5	26.96
LR	d	Meru	control	8	3	6	16.83
LR	d	Meru	control	8	3	7	6
LR	d	Meru	control	8	4	1	111.19
LR	d	Meru	control	8	4	2	46.6
LR	d	Meru	control	8	4	3	52.61
LR	d	Meru	control	8	5	1	19.26
LR	d	Meru	control	8	5	2	25.77
LR	d	Meru	control	8	5	3	8
LR	d	Meru	control	8	5	4	12
LR	d	Meru	control	8	5	5	86.94
LR	d	Meru	control	8	5	6	55.91
LR	d	Meru	control	8	5	7	22.13
LR	d	Meru	control	8	5	8	58.03
LR	d	Meru	control	8	6	1	9.83
LR	d	Meru	control	8	6	2	12.13
LR	d	Meru	control	8	6	3	18.13
LR	d	Meru	control	8	6	4	46.71
LR	d	Meru	control	8	6	5	16.32
LR	d	Meru	control	8	6	6	10
LR	d	Meru	control	8	6	7	8
LR	d	Meru	control	8	6	8	8
LR	d	Meru	test	4	1	1	28.07
LR	d	Meru	test	4	1	2	57.69
LR	d	Meru	test	4	1	3	88.68
LR	d	Meru	test	4	2	1	19.87
LR	d	Meru	test	4	2	2	28.1
LR	d	Meru	test	4	3	1	15.72
LR	d	Meru	test	4	3	2	126.09
LR	d	Meru	test	4	3	3	16.83
LR	d	Meru	test	4	3	4	53.1
LR	d	Meru	test	4	4	1	26.83
LR	d	Meru	test	4	4	2	33.19
LR	d	Meru	test	4	4	3	59.76
LR	d	Meru	test	4	5	1	37.02
LR	d	Meru	test	4	5	2	8
LR	d	Meru	test	4	5	3	22.81
LR	d	Meru	test	4	5	4	25.15
LR	d	Meru	test	4	6	1	36.54
LR	d	Meru	test	4	6	2	50.43
LR	d	Meru	test	4	6	3	8.32
LR	d	Meru	test	6	1	1	19.94
LR	d	Meru	test	6	1	2	24.87
LR	d	Meru	test	6	1	3	53.88
LR	d	Meru	test	6	1	4	4.47
LR	d	Meru	test	6	1	5	34.99
LR	d	Meru	test	6	1	6	110.05
LR	d	Meru	test	6	2	1	36.41
LR	d	Meru	test	6	2	2	59.22
LR	d	Meru	test	6	2	3	45.94
LR	d	Meru	test	6	2	4	57.57
LR	d	Meru	test	6	2	5	76.04
LR	d	Meru	test	6	3	1	14.73
LR	d	Meru	test	6	3	2	12.47
LR	d	Meru	test	6	3	3	10.04
LR	d	Meru	test	6	3	4	6
LR	d	Meru	test	6	3	5	34.24
LR	d	Meru	test	6	3	6	18
LR	d	Meru	test	6	4	1	35.48
LR	d	Meru	test	6	4	2	14.83
LR	d	Meru	test	6	4	3	14
LR	d	Meru	test	6	4	4	22.07
LR	d	Meru	test	6	4	5	16.32
LR	d	Meru	test	6	4	6	19.21
LR	d	Meru	test	6	5	1	7.83
LR	d	Meru	test	6	5	2	69.83
LR	d	Meru	test	6	5	3	8.83
LR	d	Meru	test	6	5	4	12
LR	d	Meru	test	6	5	5	49.63
LR	d	Meru	test	6	5	6	104.4
LR	d	Meru	test	6	6	1	18.15
LR	d	Meru	test	6	6	2	13.98
LR	d	Meru	test	6	6	3	25.77
LR	d	Meru	test	6	6	4	57.81
LR	d	Meru	test	6	6	5	6
LR	d	Meru	test	8	1	1	19
LR	d	Meru	test	8	1	2	4
LR	d	Meru	test	8	1	3	14.49
LR	d	Meru	test	8	1	4	14.94
LR	d	Meru	test	8	1	5	45.4
LR	d	Meru	test	8	1	6	20.13
LR	d	Meru	test	8	1	7	75.37
LR	d	Meru	test	8	1	8	8
LR	d	Meru	test	8	2	1	60.32
LR	d	Meru	test	8	2	2	11.66
LR	d	Meru	test	8	2	3	25.34
LR	d	Meru	test	8	2	4	30.26
LR	d	Meru	test	8	2	5	33.98
LR	d	Meru	test	8	2	6	25.9
LR	d	Meru	test	8	2	7	62.33
LR	d	Meru	test	8	3	1	29.95
LR	d	Meru	test	8	3	2	7.3
LR	d	Meru	test	8	3	3	45.31
LR	d	Meru	test	8	3	4	17.31
LR	d	Meru	test	8	3	5	18
LR	d	Meru	test	8	3	6	47.25
LR	d	Meru	test	8	3	7	34.38
LR	d	Meru	test	8	4	1	21.51
LR	d	Meru	test	8	4	2	19.3
LR	d	Meru	test	8	4	3	12
LR	d	Meru	test	8	4	4	93.66
LR	d	Meru	test	8	4	5	13.66
LR	d	Meru	test	8	4	6	11.3
LR	d	Meru	test	8	4	7	6.83
LR	d	Meru	test	8	5	1	11.39
LR	d	Meru	test	8	5	2	40.24
LR	d	Meru	test	8	5	3	4
LR	d	Meru	test	8	5	4	6
LR	d	Meru	test	8	5	5	27.27
LR	d	Meru	test	8	5	6	11.21
LR	d	Meru	test	8	5	7	32.11
LR	d	Meru	test	8	6	1	15.83
LR	d	Meru	test	8	6	2	31.44
LR	d	Meru	test	8	6	3	69.09
LR	d	Meru	test	8	6	4	33.75
LR	d	Meru	test	8	6	5	38
LR	d	Meru	test	8	6	6	63.97
LR	d	Meru	test	8	6	7	65.34
LR	d	Nia	control	4	1	1	18.88
LR	d	Nia	control	4	1	2	12.13
LR	d	Nia	control	4	1	3	35.66
LR	d	Nia	control	4	2	1	6.71
LR	d	Nia	control	4	2	2	22.6
LR	d	Nia	control	4	2	3	19.3
LR	d	Nia	control	4	2	4	152.83
LR	d	Nia	control	4	3	1	65.52
LR	d	Nia	control	4	4	1	24.09
LR	d	Nia	control	4	4	2	8.83
LR	d	Nia	control	4	4	3	14.32
LR	d	Nia	control	4	4	4	13.3
LR	d	Nia	control	4	5	1	26.05
LR	d	Nia	control	4	5	2	20.96
LR	d	Nia	control	4	5	3	27.31
LR	d	Nia	control	4	5	4	10
LR	d	Nia	control	4	6	1	12.37
LR	d	Nia	control	4	6	2	30.95
LR	d	Nia	control	4	6	3	6
LR	d	Nia	control	4	6	4	10.32
LR	d	Nia	control	6	1	1	39.61
LR	d	Nia	control	6	1	2	18.13
LR	d	Nia	control	6	1	3	32.13
LR	d	Nia	control	6	1	4	106.37
LR	d	Nia	control	6	1	5	76.26
LR	d	Nia	control	6	2	1	44.21
LR	d	Nia	control	6	3	1	47.75
LR	d	Nia	control	6	3	2	24.6
LR	d	Nia	control	6	3	3	35.87
LR	d	Nia	control	6	3	4	42.96
LR	d	Nia	control	6	3	5	6
LR	d	Nia	control	6	4	1	36.12
LR	d	Nia	control	6	4	2	6
LR	d	Nia	control	6	4	3	32.17
LR	d	Nia	control	6	4	4	51.28
LR	d	Nia	control	6	5	1	8.71
LR	d	Nia	control	6	5	2	38.6
LR	d	Nia	control	6	5	3	50.96
LR	d	Nia	control	6	5	4	37.43
LR	d	Nia	control	6	5	5	57.37
LR	d	Nia	control	6	5	6	52.12
LR	d	Nia	control	6	6	1	31.5
LR	d	Nia	control	6	6	2	8
LR	d	Nia	control	6	6	3	36.23
LR	d	Nia	control	6	6	4	32.14
LR	d	Nia	control	6	6	5	45.2
LR	d	Nia	control	6	6	6	35.13
LR	d	Nia	control	8	1	1	26.01
LR	d	Nia	control	8	1	2	25.28
LR	d	Nia	control	8	1	3	51.02
LR	d	Nia	control	8	1	4	6
LR	d	Nia	control	8	1	5	34.18
LR	d	Nia	control	8	1	6	87.38
LR	d	Nia	control	8	2	1	64.99
LR	d	Nia	control	8	2	2	18.29
LR	d	Nia	control	8	2	3	76.27
LR	d	Nia	control	8	2	4	21.68
LR	d	Nia	control	8	2	5	91.79
LR	d	Nia	control	8	3	1	28.59
LR	d	Nia	control	8	3	2	22.47
LR	d	Nia	control	8	3	3	10
LR	d	Nia	control	8	4	1	11.85
LR	d	Nia	control	8	4	2	38.42
LR	d	Nia	control	8	4	3	62.85
LR	d	Nia	control	8	4	4	27.12
LR	d	Nia	control	8	5	1	35.39
LR	d	Nia	control	8	5	2	18.73
LR	d	Nia	control	8	5	3	32.13
LR	d	Nia	control	8	5	4	62.58
LR	d	Nia	control	8	5	5	44.96
LR	d	Nia	control	8	5	6	18.49
LR	d	Nia	control	8	5	7	11.3
LR	d	Nia	control	8	6	1	89.17
LR	d	Nia	control	8	6	2	30.14
LR	d	Nia	control	8	6	3	50.42
LR	d	Nia	control	8	6	4	16.87
LR	d	Nia	control	8	6	5	77.25
LR	d	Nia	control	8	6	6	8.49
LR	d	Nia	control	8	6	7	20.6
LR	d	Nia	control	8	6	8	72.03
LR	d	Nia	test	4	1	1	17.43
LR	d	Nia	test	4	1	2	60.85
LR	d	Nia	test	4	1	3	73.29
LR	d	Nia	test	4	2	1	5.39
LR	d	Nia	test	4	2	2	116.6
LR	d	Nia	test	4	2	3	12.47
LR	d	Nia	test	4	2	4	125.23
LR	d	Nia	test	4	3	1	16.7
LR	d	Nia	test	4	3	2	10.49
LR	d	Nia	test	4	3	3	32.6
LR	d	Nia	test	4	3	4	78.3
LR	d	Nia	test	4	4	1	10.08
LR	d	Nia	test	4	4	2	17.79
LR	d	Nia	test	4	4	3	9.3
LR	d	Nia	test	4	4	4	56.53
LR	d	Nia	test	4	5	1	17.85
LR	d	Nia	test	4	5	2	67.18
LR	d	Nia	test	4	5	3	121.82
LR	d	Nia	test	4	5	4	28.96
LR	d	Nia	test	4	6	1	10.08
LR	d	Nia	test	4	6	2	11.3
LR	d	Nia	test	4	6	3	82.09
LR	d	Nia	test	4	6	4	32.91
LR	d	Nia	test	6	1	1	27.47
LR	d	Nia	test	6	1	2	22.83
LR	d	Nia	test	6	1	3	9.66
LR	d	Nia	test	6	1	4	24.13
LR	d	Nia	test	6	2	1	42.88
LR	d	Nia	test	6	2	2	20.94
LR	d	Nia	test	6	2	3	45.77
LR	d	Nia	test	6	2	4	14.83
LR	d	Nia	test	6	2	5	32.6
LR	d	Nia	test	6	2	6	56.49
LR	d	Nia	test	6	3	1	59.58
LR	d	Nia	test	6	3	2	21.98
LR	d	Nia	test	6	3	3	43.9
LR	d	Nia	test	6	3	4	12
LR	d	Nia	test	6	3	5	7.3
LR	d	Nia	test	6	4	1	15.04
LR	d	Nia	test	6	4	2	16.73
LR	d	Nia	test	6	4	3	10.32
LR	d	Nia	test	6	4	4	14.83
LR	d	Nia	test	6	5	1	13.49
LR	d	Nia	test	6	5	2	14.72
LR	d	Nia	test	6	5	3	27.07
LR	d	Nia	test	6	5	4	143.16
LR	d	Nia	test	6	6	1	12.44
LR	d	Nia	test	6	6	2	27.21
LR	d	Nia	test	6	6	3	17.15
LR	d	Nia	test	6	6	4	21.15
LR	d	Nia	test	6	6	5	20.14
LR	d	Nia	test	6	6	6	19.66
LR	d	Nia	test	8	1	1	29.87
LR	d	Nia	test	8	1	2	16.96
LR	d	Nia	test	8	1	3	13.63
LR	d	Nia	test	8	1	4	37.19
LR	d	Nia	test	8	1	5	42.42
LR	d	Nia	test	8	1	6	27.15
LR	d	Nia	test	8	1	7	7.66
LR	d	Nia	test	8	1	8	72.97
LR	d	Nia	test	8	2	1	59.76
LR	d	Nia	test	8	2	2	24.11
LR	d	Nia	test	8	2	3	4.83
LR	d	Nia	test	8	2	4	11.3
LR	d	Nia	test	8	2	5	10
LR	d	Nia	test	8	2	6	65.91
LR	d	Nia	test	8	2	7	166.04
LR	d	Nia	test	8	2	8	18.32
LR	d	Nia	test	8	3	1	15.27
LR	d	Nia	test	8	3	2	20.13
LR	d	Nia	test	8	3	3	8
LR	d	Nia	test	8	3	4	16.47
LR	d	Nia	test	8	3	5	93.41
LR	d	Nia	test	8	3	6	16.83
LR	d	Nia	test	8	3	7	24.81
LR	d	Nia	test	8	3	8	82.3
LR	d	Nia	test	8	4	1	9
LR	d	Nia	test	8	4	2	24.6
LR	d	Nia	test	8	4	3	18.94
LR	d	Nia	test	8	4	4	66.58
LR	d	Nia	test	8	4	5	26.17
LR	d	Nia	test	8	4	6	25.46
LR	d	Nia	test	8	4	7	12.83
LR	d	Nia	test	8	4	8	70.84
LR	d	Nia	test	8	5	1	28.28
LR	d	Nia	test	8	5	2	40.18
LR	d	Nia	test	8	5	3	17.77
LR	d	Nia	test	8	5	4	59.61
LR	d	Nia	test	8	5	5	58.28
LR	d	Nia	test	8	5	6	32.1
LR	d	Nia	test	8	5	7	117.64
LR	d	Nia	test	8	6	1	12.55
LR	d	Nia	test	8	6	2	35.47
LR	d	Nia	test	8	6	3	53.63
LR	d	Nia	test	8	6	4	28.16
LR	d	Nia	test	8	6	5	76.69
LR	d	Nia	test	8	6	6	29.07
LR	d	Nia	test	8	6	7	62.49
LR	d	Nuru	control	4	1	1	45.6
LR	d	Nuru	control	4	1	2	24.26
LR	d	Nuru	control	4	1	3	114.82
LR	d	Nuru	control	4	2	1	30.43
LR	d	Nuru	control	4	2	2	12.94
LR	d	Nuru	control	4	2	3	10
LR	d	Nuru	control	4	2	4	23.98
LR	d	Nuru	control	4	3	1	40.69
LR	d	Nuru	control	4	3	2	21.66
LR	d	Nuru	control	4	3	3	71.09
LR	d	Nuru	control	4	5	1	38.42
LR	d	Nuru	control	4	5	2	10
LR	d	Nuru	control	4	5	3	39.95
LR	d	Nuru	control	4	5	4	44.13
LR	d	Nuru	control	4	6	1	56.06
LR	d	Nuru	control	4	6	2	62.8
LR	d	Nuru	control	6	1	1	61.67
LR	d	Nuru	control	6	1	2	25.66
LR	d	Nuru	control	6	1	3	25.3
LR	d	Nuru	control	6	1	4	4
LR	d	Nuru	control	6	1	5	30.13
LR	d	Nuru	control	6	2	1	80.64
LR	d	Nuru	control	6	2	2	18.94
LR	d	Nuru	control	6	2	3	33.07
LR	d	Nuru	control	6	2	4	18.47
LR	d	Nuru	control	6	2	5	6.47
LR	d	Nuru	control	6	2	6	28.96
LR	d	Nuru	control	6	3	1	20.15
LR	d	Nuru	control	6	3	2	83.01
LR	d	Nuru	control	6	3	3	12.83
LR	d	Nuru	control	6	4	1	27.51
LR	d	Nuru	control	6	4	2	37.9
LR	d	Nuru	control	6	4	3	16
LR	d	Nuru	control	6	4	4	21.82
LR	d	Nuru	control	6	4	5	78.19
LR	d	Nuru	control	6	5	1	22.39
LR	d	Nuru	control	6	5	2	43.34
LR	d	Nuru	control	6	5	3	36.29
LR	d	Nuru	control	6	5	4	15.21
LR	d	Nuru	control	6	5	5	16.32
LR	d	Nuru	control	6	5	6	20.6
LR	d	Nuru	control	6	6	1	34.41
LR	d	Nuru	control	6	6	2	31.09
LR	d	Nuru	control	6	6	3	26.81
LR	d	Nuru	control	6	6	4	20.83
LR	d	Nuru	control	6	6	5	47.27
LR	d	Nuru	control	6	6	6	28.14
LR	d	Nuru	control	8	1	1	15.69
LR	d	Nuru	control	8	1	2	14
LR	d	Nuru	control	8	1	3	47.79
LR	d	Nuru	control	8	1	4	17.66
LR	d	Nuru	control	8	1	5	23.15
LR	d	Nuru	control	8	1	6	32.96
LR	d	Nuru	control	8	2	1	40.02
LR	d	Nuru	control	8	2	2	37.79
LR	d	Nuru	control	8	2	3	38.26
LR	d	Nuru	control	8	2	4	26.6
LR	d	Nuru	control	8	2	5	31.43
LR	d	Nuru	control	8	3	1	35.95
LR	d	Nuru	control	8	3	2	14.2
LR	d	Nuru	control	8	3	3	6
LR	d	Nuru	control	8	3	4	57.94
LR	d	Nuru	control	8	3	5	44.47
LR	d	Nuru	control	8	3	6	23.3
LR	d	Nuru	control	8	3	7	66.95
LR	d	Nuru	control	8	3	8	8
LR	d	Nuru	control	8	4	1	65.32
LR	d	Nuru	control	8	4	2	4.83
LR	d	Nuru	control	8	4	3	14.83
LR	d	Nuru	control	8	4	4	29.63
LR	d	Nuru	control	8	4	5	8.32
LR	d	Nuru	control	8	4	6	53.09
LR	d	Nuru	control	8	4	7	69.77
LR	d	Nuru	control	8	4	8	56.02
LR	d	Nuru	control	8	5	1	22.13
LR	d	Nuru	control	8	5	2	90.08
LR	d	Nuru	control	8	5	3	54.4
LR	d	Nuru	control	8	5	4	8.49
LR	d	Nuru	control	8	5	5	16.2
LR	d	Nuru	control	8	6	1	7
LR	d	Nuru	control	8	6	2	22.47
LR	d	Nuru	control	8	6	3	26.32
LR	d	Nuru	control	8	6	4	20
LR	d	Nuru	control	8	6	5	32.11
LR	d	Nuru	control	8	6	6	44.98
LR	d	Nuru	control	8	6	7	10
LR	d	Nuru	test	4	1	1	36.77
LR	d	Nuru	test	4	1	2	20.14
LR	d	Nuru	test	4	1	3	17.66
LR	d	Nuru	test	4	1	4	10.13
LR	d	Nuru	test	4	2	1	33.13
LR	d	Nuru	test	4	2	2	38.17
LR	d	Nuru	test	4	2	3	26.01
LR	d	Nuru	test	4	3	1	42.89
LR	d	Nuru	test	4	3	2	15.98
LR	d	Nuru	test	4	3	3	82.4
LR	d	Nuru	test	4	4	1	24.48
LR	d	Nuru	test	4	4	2	12.47
LR	d	Nuru	test	4	4	3	64.07
LR	d	Nuru	test	4	4	4	56.04
LR	d	Nuru	test	4	5	1	53.64
LR	d	Nuru	test	4	5	2	59.63
LR	d	Nuru	test	4	5	3	45.91
LR	d	Nuru	test	4	5	4	60.58
LR	d	Nuru	test	4	6	1	26.68
LR	d	Nuru	test	4	6	2	48.03
LR	d	Nuru	test	4	6	3	29.66
LR	d	Nuru	test	6	1	1	41.98
LR	d	Nuru	test	6	1	2	21.48
LR	d	Nuru	test	6	1	3	21.9
LR	d	Nuru	test	6	1	4	25.94
LR	d	Nuru	test	6	1	5	46.26
LR	d	Nuru	test	6	2	1	7
LR	d	Nuru	test	6	2	2	23.07
LR	d	Nuru	test	6	2	3	16.83
LR	d	Nuru	test	6	2	4	21.55
LR	d	Nuru	test	6	2	5	27.63
LR	d	Nuru	test	6	2	6	110.87
LR	d	Nuru	test	6	3	1	7.39
LR	d	Nuru	test	6	3	2	44.63
LR	d	Nuru	test	6	3	3	22.52
LR	d	Nuru	test	6	3	4	20.96
LR	d	Nuru	test	6	4	1	30.65
LR	d	Nuru	test	6	4	2	10
LR	d	Nuru	test	6	4	3	10
LR	d	Nuru	test	6	4	4	20.47
LR	d	Nuru	test	6	4	5	114.85
LR	d	Nuru	test	6	5	1	15.81
LR	d	Nuru	test	6	5	2	13.66
LR	d	Nuru	test	6	5	3	9.66
LR	d	Nuru	test	6	5	4	120.19
LR	d	Nuru	test	6	5	5	6
LR	d	Nuru	test	6	5	6	12
LR	d	Nuru	test	6	6	1	5.61
LR	d	Nuru	test	6	6	2	6.83
LR	d	Nuru	test	6	6	3	44.28
LR	d	Nuru	test	6	6	4	52.52
LR	d	Nuru	test	6	6	5	71.34
LR	d	Nuru	test	6	6	6	34.3
LR	d	Nuru	test	8	1	1	16.21
LR	d	Nuru	test	8	1	2	32.19
LR	d	Nuru	test	8	1	3	21.3
LR	d	Nuru	test	8	1	4	15.15
LR	d	Nuru	test	8	1	5	28.13
LR	d	Nuru	test	8	1	6	54.5
LR	d	Nuru	test	8	1	7	37.66
LR	d	Nuru	test	8	1	8	14.04
LR	d	Nuru	test	8	2	1	27.04
LR	d	Nuru	test	8	2	2	32.26
LR	d	Nuru	test	8	2	3	50.03
LR	d	Nuru	test	8	2	4	36.81
LR	d	Nuru	test	8	2	5	12
LR	d	Nuru	test	8	2	6	14
LR	d	Nuru	test	8	3	1	36.77
LR	d	Nuru	test	8	3	2	10
LR	d	Nuru	test	8	3	3	31.77
LR	d	Nuru	test	8	3	4	13.9
LR	d	Nuru	test	8	3	5	8.83
LR	d	Nuru	test	8	3	6	31.2
LR	d	Nuru	test	8	3	7	16.49
LR	d	Nuru	test	8	4	1	15.39
LR	d	Nuru	test	8	4	2	10.83
LR	d	Nuru	test	8	4	3	29.63
LR	d	Nuru	test	8	4	4	2.83
LR	d	Nuru	test	8	4	5	84.32
LR	d	Nuru	test	8	4	6	59.82
LR	d	Nuru	test	8	4	7	30.83
LR	d	Nuru	test	8	5	1	9
LR	d	Nuru	test	8	5	2	4.47
LR	d	Nuru	test	8	5	3	12.83
LR	d	Nuru	test	8	5	4	29.43
LR	d	Nuru	test	8	5	5	53.22
LR	d	Nuru	test	8	5	6	54.71
LR	d	Nuru	test	8	5	7	73.02
LR	d	Nuru	test	8	5	8	62.27
LR	d	Nuru	test	8	6	1	17.39
LR	d	Nuru	test	8	6	2	8
LR	d	Nuru	test	8	6	3	67.42
LR	d	Nuru	test	8	6	4	58.08
LR	d	Nuru	test	8	6	5	68.89
LR	d	Nuru	test	8	6	6	42.98
LR	d	Zuri	control	4	1	1	46.43
LR	d	Zuri	control	4	1	2	21.3
LR	d	Zuri	control	4	1	3	81.78
LR	d	Zuri	control	4	2	1	11.32
LR	d	Zuri	control	4	2	2	56.86
LR	d	Zuri	control	4	2	3	21.66
LR	d	Zuri	control	4	2	4	42.13
LR	d	Zuri	control	4	3	1	26.27
LR	d	Zuri	control	4	3	2	75.1
LR	d	Zuri	control	4	3	3	11.15
LR	d	Zuri	control	4	3	4	68.75
LR	d	Zuri	control	4	4	1	32.23
LR	d	Zuri	control	4	4	2	4.83
LR	d	Zuri	control	4	4	3	12
LR	d	Zuri	control	4	6	1	58.2
LR	d	Zuri	control	4	6	2	32.11
LR	d	Zuri	control	4	6	3	18.83
LR	d	Zuri	control	6	1	1	63.81
LR	d	Zuri	control	6	1	2	6.83
LR	d	Zuri	control	6	1	3	26.47
LR	d	Zuri	control	6	1	4	39.46
LR	d	Zuri	control	6	1	5	13.15
LR	d	Zuri	control	6	1	6	57.55
LR	d	Zuri	control	6	2	1	66.21
LR	d	Zuri	control	6	2	2	36.7
LR	d	Zuri	control	6	2	3	17.24
LR	d	Zuri	control	6	2	4	18
LR	d	Zuri	control	6	2	5	55.91
LR	d	Zuri	control	6	2	6	8
LR	d	Zuri	control	6	3	1	49.71
LR	d	Zuri	control	6	3	2	16
LR	d	Zuri	control	6	3	3	61.9
LR	d	Zuri	control	6	3	4	59.17
LR	d	Zuri	control	6	4	1	21.13
LR	d	Zuri	control	6	4	2	23.07
LR	d	Zuri	control	6	4	3	54.71
LR	d	Zuri	control	6	4	4	8
LR	d	Zuri	control	6	5	1	20.54
LR	d	Zuri	control	6	5	2	17.66
LR	d	Zuri	control	6	5	3	22.49
LR	d	Zuri	control	6	6	1	18.28
LR	d	Zuri	control	6	6	2	17.07
LR	d	Zuri	control	6	6	3	14
LR	d	Zuri	control	6	6	4	9.66
LR	d	Zuri	control	6	6	5	13.21
LR	d	Zuri	control	6	6	6	8.83
LR	d	Zuri	control	8	1	1	53.57
LR	d	Zuri	control	8	1	2	18.83
LR	d	Zuri	control	8	1	3	14.83
LR	d	Zuri	control	8	1	4	24.45
LR	d	Zuri	control	8	1	5	25.66
LR	d	Zuri	control	8	1	6	16.25
LR	d	Zuri	control	8	1	7	55.09
LR	d	Zuri	control	8	2	1	68.52
LR	d	Zuri	control	8	2	2	32.15
LR	d	Zuri	control	8	2	3	18.94
LR	d	Zuri	control	8	2	4	84.37
LR	d	Zuri	control	8	2	5	67.2
LR	d	Zuri	control	8	3	1	72.27
LR	d	Zuri	control	8	3	2	135.07
LR	d	Zuri	control	8	3	3	21.56
LR	d	Zuri	control	8	3	4	32.23
LR	d	Zuri	control	8	3	5	15.3
LR	d	Zuri	control	8	3	6	13.3
LR	d	Zuri	control	8	4	1	28.77
LR	d	Zuri	control	8	4	2	21.66
LR	d	Zuri	control	8	4	3	10.32
LR	d	Zuri	control	8	4	4	9.66
LR	d	Zuri	control	8	4	5	23.31
LR	d	Zuri	control	8	4	6	33.98
LR	d	Zuri	control	8	4	7	16.47
LR	d	Zuri	control	8	5	1	11
LR	d	Zuri	control	8	5	2	33.8
LR	d	Zuri	control	8	5	3	14
LR	d	Zuri	control	8	5	4	13.31
LR	d	Zuri	control	8	5	5	51.81
LR	d	Zuri	control	8	5	6	42.96
LR	d	Zuri	control	8	5	7	22.13
LR	d	Zuri	control	8	5	8	12
LR	d	Zuri	control	8	6	1	65.04
LR	d	Zuri	control	8	6	2	8
LR	d	Zuri	control	8	6	3	12.83
LR	d	Zuri	control	8	6	4	69.12
LR	d	Zuri	control	8	6	5	61.91
LR	d	Zuri	control	8	6	6	8.32
LR	d	Zuri	control	8	6	7	73.37
LR	d	Zuri	control	8	6	8	95.73
LR	d	Zuri	test	4	1	1	31.1
LR	d	Zuri	test	4	1	2	31.79
LR	d	Zuri	test	4	1	3	19.31
LR	d	Zuri	test	4	2	1	35.18
LR	d	Zuri	test	4	2	2	30.13
LR	d	Zuri	test	4	2	3	15.07
LR	d	Zuri	test	4	2	4	21.77
LR	d	Zuri	test	4	3	1	22.2
LR	d	Zuri	test	4	3	2	45.28
LR	d	Zuri	test	4	3	3	47.22
LR	d	Zuri	test	4	4	1	10.43
LR	d	Zuri	test	4	4	2	68.96
LR	d	Zuri	test	4	4	3	24
LR	d	Zuri	test	4	4	4	35.9
LR	d	Zuri	test	4	5	1	35.79
LR	d	Zuri	test	4	5	2	12.8
LR	d	Zuri	test	4	6	1	15.51
LR	d	Zuri	test	4	6	2	77.8
LR	d	Zuri	test	4	6	3	16.8
LR	d	Zuri	test	4	6	4	32.81
LR	d	Zuri	test	6	1	1	15.59
LR	d	Zuri	test	6	1	2	22.83
LR	d	Zuri	test	6	1	3	20.13
LR	d	Zuri	test	6	1	4	71.78
LR	d	Zuri	test	6	1	5	104.19
LR	d	Zuri	test	6	1	6	56.24
LR	d	Zuri	test	6	2	1	20.7
LR	d	Zuri	test	6	2	2	39.9
LR	d	Zuri	test	6	2	3	10
LR	d	Zuri	test	6	2	4	63.79
LR	d	Zuri	test	6	2	5	71.6
LR	d	Zuri	test	6	3	1	17.47
LR	d	Zuri	test	6	3	2	45.85
LR	d	Zuri	test	6	3	3	16.13
LR	d	Zuri	test	6	3	4	44.51
LR	d	Zuri	test	6	3	5	4
LR	d	Zuri	test	6	3	6	49.63
LR	d	Zuri	test	6	4	1	26.75
LR	d	Zuri	test	6	4	2	16.83
LR	d	Zuri	test	6	4	3	40.93
LR	d	Zuri	test	6	4	4	19.66
LR	d	Zuri	test	6	4	5	8.83
LR	d	Zuri	test	6	4	6	37.77
LR	d	Zuri	test	6	5	1	30.14
LR	d	Zuri	test	6	5	2	25.28
LR	d	Zuri	test	6	5	3	6
LR	d	Zuri	test	6	5	4	29.79
LR	d	Zuri	test	6	5	5	6
LR	d	Zuri	test	6	6	1	34.59
LR	d	Zuri	test	6	6	2	54.61
LR	d	Zuri	test	6	6	3	43.79
LR	d	Zuri	test	6	6	4	53.03
LR	d	Zuri	test	8	1	1	37.5
LR	d	Zuri	test	8	1	2	40.28
LR	d	Zuri	test	8	1	3	14
LR	d	Zuri	test	8	1	4	32.45
LR	d	Zuri	test	8	1	5	8.49
LR	d	Zuri	test	8	1	6	26.14
LR	d	Zuri	test	8	2	1	33.85
LR	d	Zuri	test	8	2	2	24.13
LR	d	Zuri	test	8	2	3	30.83
LR	d	Zuri	test	8	2	4	17.66
LR	d	Zuri	test	8	2	5	40.99
LR	d	Zuri	test	8	2	6	6
LR	d	Zuri	test	8	3	1	21.38
LR	d	Zuri	test	8	3	2	29.66
LR	d	Zuri	test	8	3	3	18.96
LR	d	Zuri	test	8	3	4	4
LR	d	Zuri	test	8	3	5	56
LR	d	Zuri	test	8	4	1	27.16
LR	d	Zuri	test	8	4	2	15.77
LR	d	Zuri	test	8	4	3	12
LR	d	Zuri	test	8	4	4	38.73
LR	d	Zuri	test	8	4	5	22.13
LR	d	Zuri	test	8	4	6	24.94
LR	d	Zuri	test	8	5	1	15.93
LR	d	Zuri	test	8	5	2	10.2
LR	d	Zuri	test	8	5	3	38.5
LR	d	Zuri	test	8	5	4	18.57
LR	d	Zuri	test	8	5	5	22.13
LR	d	Zuri	test	8	5	6	28.13
LR	d	Zuri	test	8	5	7	24.57
LR	d	Zuri	test	8	5	8	71.18
LR	d	Zuri	test	8	6	1	28.08
LR	d	Zuri	test	8	6	2	33.3
LR	d	Zuri	test	8	6	3	29.81
LR	d	Zuri	test	8	6	4	30.11
LR	d	Zuri	test	8	6	5	20.17
LR	d	Zuri	test	8	6	6	14
LR	d	Zuri	test	8	6	7	33.66
LR	d	Zuri	test	8	6	8	15.79
LS	w	Chitto	control	4	1	1	78.07
LS	w	Chitto	control	4	1	2	14.47
LS	w	Chitto	control	4	2	1	22.33
LS	w	Chitto	control	4	2	2	4.83
LS	w	Chitto	control	4	2	3	8.83
LS	w	Chitto	control	4	3	1	28.46
LS	w	Chitto	control	4	3	2	56.14
LS	w	Chitto	control	4	3	3	46.37
LS	w	Chitto	control	4	3	4	45.09
LS	w	Chitto	control	4	4	1	58.23
LS	w	Chitto	control	4	4	2	16
LS	w	Chitto	control	4	4	3	6
LS	w	Chitto	control	4	5	1	23.99
LS	w	Chitto	control	4	5	2	43.43
LS	w	Chitto	control	4	5	3	8.47
LS	w	Chitto	control	4	5	4	14
LS	w	Chitto	control	4	6	1	44.46
LS	w	Chitto	control	4	6	2	23.79
LS	w	Chitto	control	6	1	1	7.5
LS	w	Chitto	control	6	1	2	95.44
LS	w	Chitto	control	6	1	3	44.52
LS	w	Chitto	control	6	2	1	21.97
LS	w	Chitto	control	6	2	2	14.47
LS	w	Chitto	control	6	2	3	8.83
LS	w	Chitto	control	6	2	4	32.13
LS	w	Chitto	control	6	2	5	11.66
LS	w	Chitto	control	6	3	1	13.5
LS	w	Chitto	control	6	3	2	16
LS	w	Chitto	control	6	3	3	34.17
LS	w	Chitto	control	6	3	4	28.47
LS	w	Chitto	control	6	3	5	62.14
LS	w	Chitto	control	6	4	1	15.5
LS	w	Chitto	control	6	4	2	27.66
LS	w	Chitto	control	6	4	3	29.43
LS	w	Chitto	control	6	4	4	31.34
LS	w	Chitto	control	6	5	1	9.5
LS	w	Chitto	control	6	5	2	77.93
LS	w	Chitto	control	6	5	3	44.13
LS	w	Chitto	control	6	6	1	9.5
LS	w	Chitto	control	6	6	2	21.66
LS	w	Chitto	control	6	6	3	22.49
LS	w	Chitto	control	6	6	4	6.83
LS	w	Chitto	control	6	6	5	56.14
LS	w	Chitto	control	6	6	6	30.94
LS	w	Chitto	control	8	1	1	21.5
LS	w	Chitto	control	8	1	2	16
LS	w	Chitto	control	8	1	3	9.66
LS	w	Chitto	control	8	1	4	14.47
LS	w	Chitto	control	8	1	5	23.31
LS	w	Chitto	control	8	1	6	8
LS	w	Chitto	control	8	2	1	11.5
LS	w	Chitto	control	8	2	2	25.66
LS	w	Chitto	control	8	2	3	14.83
LS	w	Chitto	control	8	2	4	20.13
LS	w	Chitto	control	8	3	1	11.5
LS	w	Chitto	control	8	3	2	19.15
LS	w	Chitto	control	8	3	3	20.49
LS	w	Chitto	control	8	3	4	10
LS	w	Chitto	control	8	3	5	50.61
LS	w	Chitto	control	8	3	6	65.77
LS	w	Chitto	control	8	4	1	9
LS	w	Chitto	control	8	4	2	14
LS	w	Chitto	control	8	4	3	12.49
LS	w	Chitto	control	8	4	4	10.83
LS	w	Chitto	control	8	4	5	25.43
LS	w	Chitto	control	8	4	6	46.96
LS	w	Chitto	control	8	4	7	4
LS	w	Chitto	control	8	4	8	6.83
LS	w	Chitto	control	8	5	1	9.5
LS	w	Chitto	control	8	5	2	10.47
LS	w	Chitto	control	8	5	3	32.98
LS	w	Chitto	control	8	5	4	6
LS	w	Chitto	control	8	5	5	12.49
LS	w	Chitto	control	8	5	6	9.66
LS	w	Chitto	control	8	5	7	22.47
LS	w	Chitto	control	8	6	1	27.16
LS	w	Chitto	control	8	6	2	16
LS	w	Chitto	control	8	6	3	15.79
LS	w	Chitto	control	8	6	4	8
LS	w	Chitto	control	8	6	5	26.13
LS	w	Chitto	test	4	1	1	33.26
LS	w	Chitto	test	4	1	2	27.8
LS	w	Chitto	test	4	2	1	18.3
LS	w	Chitto	test	4	2	2	13.3
LS	w	Chitto	test	4	2	3	11.31
LS	w	Chitto	test	4	2	4	89.57
LS	w	Chitto	test	4	3	1	19.83
LS	w	Chitto	test	4	3	2	42.97
LS	w	Chitto	test	4	3	3	42.26
LS	w	Chitto	test	4	4	1	39.63
LS	w	Chitto	test	4	4	2	9.66
LS	w	Chitto	test	4	4	3	6.83
LS	w	Chitto	test	4	4	4	47.31
LS	w	Chitto	test	6	1	1	34.3
LS	w	Chitto	test	6	1	2	26.49
LS	w	Chitto	test	6	1	3	17.31
LS	w	Chitto	test	6	1	4	29.63
LS	w	Chitto	test	6	2	1	11.75
LS	w	Chitto	test	6	2	2	37.64
LS	w	Chitto	test	6	2	3	18
LS	w	Chitto	test	6	2	4	58.95
LS	w	Chitto	test	6	3	1	13.5
LS	w	Chitto	test	6	3	2	8
LS	w	Chitto	test	6	3	3	14
LS	w	Chitto	test	6	3	4	7.66
LS	w	Chitto	test	6	3	5	22.49
LS	w	Chitto	test	6	4	1	7
LS	w	Chitto	test	6	4	2	8.83
LS	w	Chitto	test	6	4	3	26.13
LS	w	Chitto	test	6	4	4	26.85
LS	w	Chitto	test	6	4	5	25.31
LS	w	Chitto	test	6	4	6	94.04
LS	w	Chitto	test	6	5	1	7
LS	w	Chitto	test	6	5	2	22.83
LS	w	Chitto	test	6	5	3	9.3
LS	w	Chitto	test	6	5	4	28.6
LS	w	Chitto	test	6	5	5	21.3
LS	w	Chitto	test	6	5	6	8.83
LS	w	Chitto	test	6	6	1	33.5
LS	w	Chitto	test	6	6	2	15.66
LS	w	Chitto	test	6	6	3	4.83
LS	w	Chitto	test	6	6	4	11.3
LS	w	Chitto	test	6	6	5	4
LS	w	Chitto	test	6	6	6	90.53
LS	w	Chitto	test	8	1	1	11.75
LS	w	Chitto	test	8	1	2	23.15
LS	w	Chitto	test	8	1	3	12
LS	w	Chitto	test	8	1	4	30.84
LS	w	Chitto	test	8	1	5	32.24
LS	w	Chitto	test	8	1	6	58.1
LS	w	Chitto	test	8	1	7	4
LS	w	Chitto	test	8	1	8	26.83
LS	w	Chitto	test	8	2	1	11.5
LS	w	Chitto	test	8	2	2	10
LS	w	Chitto	test	8	2	3	17.66
LS	w	Chitto	test	8	2	4	11.66
LS	w	Chitto	test	8	3	1	11.5
LS	w	Chitto	test	8	3	2	21.15
LS	w	Chitto	test	8	3	3	4.83
LS	w	Chitto	test	8	3	4	19.66
LS	w	Chitto	test	8	3	5	9.3
LS	w	Chitto	test	8	3	6	21.3
LS	w	Chitto	test	8	3	7	26.13
LS	w	Chitto	test	8	4	1	9.5
LS	w	Chitto	test	8	4	2	4.83
LS	w	Chitto	test	8	4	4	30.49
LS	w	Chitto	test	8	4	5	37.09
LS	w	Chitto	test	8	4	6	53.31
LS	w	Chitto	test	8	5	1	11.5
LS	w	Chitto	test	8	5	2	35.66
LS	w	Chitto	test	8	5	3	8
LS	w	Chitto	test	8	5	4	12.13
LS	w	Chitto	test	8	5	5	12.83
LS	w	Chitto	test	8	5	6	12.47
LS	w	Chitto	test	8	5	7	15.98
LS	w	Chitto	test	8	5	8	26.83
LS	w	Chitto	test	8	6	1	11.5
LS	w	Chitto	test	8	6	2	42.11
LS	w	Chitto	test	8	6	3	24.13
LS	w	Chitto	test	8	6	4	76.26
LS	w	Chitto	test	8	6	5	47.07
LS	w	Chitto	test	8	6	6	25.66
LS	w	Chitto	test	8	6	7	59.9
LS	w	Geronimo	control	4	1	1	39.64
LS	w	Geronimo	control	4	1	2	133.41
LS	w	Geronimo	control	4	1	3	52.13
LS	w	Geronimo	control	4	2	1	60.31
LS	w	Geronimo	control	4	2	2	28.83
LS	w	Geronimo	control	4	3	1	90.36
LS	w	Geronimo	control	4	3	2	66.45
LS	w	Geronimo	control	4	4	1	46.87
LS	w	Geronimo	control	4	4	2	15.31
LS	w	Geronimo	control	4	4	3	75.64
LS	w	Geronimo	control	4	4	4	88.97
LS	w	Geronimo	control	4	5	1	73.42
LS	w	Geronimo	control	4	5	2	50.97
LS	w	Geronimo	control	4	5	3	32.96
LS	w	Geronimo	control	4	6	1	60.7
LS	w	Geronimo	control	4	6	2	8
LS	w	Geronimo	control	6	1	1	10.5
LS	w	Geronimo	control	6	1	2	38.96
LS	w	Geronimo	control	6	1	3	30.47
LS	w	Geronimo	control	6	1	4	45.44
LS	w	Geronimo	control	6	1	5	61.09
LS	w	Geronimo	control	6	2	1	11.5
LS	w	Geronimo	control	6	2	2	14.04
LS	w	Geronimo	control	6	2	3	39.28
LS	w	Geronimo	control	6	2	4	12
LS	w	Geronimo	control	6	2	5	42.27
LS	w	Geronimo	control	6	2	6	40.97
LS	w	Geronimo	control	6	3	1	9.5
LS	w	Geronimo	control	6	3	2	42.61
LS	w	Geronimo	control	6	3	3	25.66
LS	w	Geronimo	control	6	3	4	16
LS	w	Geronimo	control	6	3	5	64.81
LS	w	Geronimo	control	6	4	1	9.5
LS	w	Geronimo	control	6	4	2	41.79
LS	w	Geronimo	control	6	4	3	11.66
LS	w	Geronimo	control	6	4	4	8.83
LS	w	Geronimo	control	6	4	5	14
LS	w	Geronimo	control	6	4	6	60.88
LS	w	Geronimo	control	6	5	1	46.81
LS	w	Geronimo	control	6	5	2	29.7
LS	w	Geronimo	control	6	5	3	42.73
LS	w	Geronimo	control	6	5	4	10.49
LS	w	Geronimo	control	6	5	5	6.83
LS	w	Geronimo	control	6	6	1	36.1
LS	w	Geronimo	control	6	6	2	63.22
LS	w	Geronimo	control	6	6	3	21.66
LS	w	Geronimo	control	6	6	4	10
LS	w	Geronimo	control	6	6	5	23.79
LS	w	Geronimo	control	6	6	6	10.83
LS	w	Geronimo	control	8	1	1	9.5
LS	w	Geronimo	control	8	1	2	42.61
LS	w	Geronimo	control	8	1	3	8
LS	w	Geronimo	control	8	1	4	15.66
LS	w	Geronimo	control	8	1	5	51.3
LS	w	Geronimo	control	8	1	6	12.47
LS	w	Geronimo	control	8	2	1	19.5
LS	w	Geronimo	control	8	2	2	17.66
LS	w	Geronimo	control	8	2	3	53.56
LS	w	Geronimo	control	8	2	4	28.13
LS	w	Geronimo	control	8	3	1	13.83
LS	w	Geronimo	control	8	3	2	8.47
LS	w	Geronimo	control	8	3	3	26.6
LS	w	Geronimo	control	8	3	4	24.13
LS	w	Geronimo	control	8	3	5	13.66
LS	w	Geronimo	control	8	3	6	22.96
LS	w	Geronimo	control	8	4	1	52.08
LS	w	Geronimo	control	8	4	2	25.43
LS	w	Geronimo	control	8	4	3	15.98
LS	w	Geronimo	control	8	4	4	33.79
LS	w	Geronimo	control	8	4	5	22.83
LS	w	Geronimo	control	8	4	6	4
LS	w	Geronimo	control	8	4	7	62.63
LS	w	Geronimo	control	8	5	1	11.5
LS	w	Geronimo	control	8	5	2	13.66
LS	w	Geronimo	control	8	5	3	20.94
LS	w	Geronimo	control	8	5	4	4
LS	w	Geronimo	control	8	5	5	18.49
LS	w	Geronimo	control	8	5	6	71.8
LS	w	Geronimo	control	8	5	7	87.2
LS	w	Geronimo	control	8	6	1	9.5
LS	w	Geronimo	control	8	6	2	6.83
LS	w	Geronimo	control	8	6	3	8
LS	w	Geronimo	control	8	6	4	6
LS	w	Geronimo	control	8	6	5	29.43
LS	w	Geronimo	control	8	6	6	11.66
LS	w	Geronimo	control	8	6	7	15.3
LS	w	Geronimo	test	4	1	1	37.52
LS	w	Geronimo	test	4	1	2	21.3
LS	w	Geronimo	test	4	2	1	5.5
LS	w	Geronimo	test	4	2	2	20.49
LS	w	Geronimo	test	4	2	3	58.97
LS	w	Geronimo	test	4	2	4	119.09
LS	w	Geronimo	test	4	3	1	12.5
LS	w	Geronimo	test	4	3	2	14.83
LS	w	Geronimo	test	4	3	3	35.3
LS	w	Geronimo	test	4	3	4	9.66
LS	w	Geronimo	test	4	4	1	30.44
LS	w	Geronimo	test	4	4	2	40.62
LS	w	Geronimo	test	4	4	3	26.94
LS	w	Geronimo	test	4	4	4	76.31
LS	w	Geronimo	test	4	5	1	48.11
LS	w	Geronimo	test	4	5	2	14
LS	w	Geronimo	test	4	5	3	15.66
LS	w	Geronimo	test	4	5	4	67.2
LS	w	Geronimo	test	4	6	1	45.63
LS	w	Geronimo	test	4	6	2	16.94
LS	w	Geronimo	test	4	6	3	16.47
LS	w	Geronimo	test	4	6	4	13.66
LS	w	Geronimo	test	6	1	1	19.49
LS	w	Geronimo	test	6	1	2	25.28
LS	w	Geronimo	test	6	1	3	32.96
LS	w	Geronimo	test	6	1	4	16
LS	w	Geronimo	test	6	1	5	8
LS	w	Geronimo	test	6	2	1	92.94
LS	w	Geronimo	test	6	2	2	20.6
LS	w	Geronimo	test	6	2	3	33.19
LS	w	Geronimo	test	6	2	4	48.13
LS	w	Geronimo	test	6	3	1	31.5
LS	w	Geronimo	test	6	3	2	29.31
LS	w	Geronimo	test	6	3	3	14
LS	w	Geronimo	test	6	3	4	4.47
LS	w	Geronimo	test	6	3	5	46.61
LS	w	Geronimo	test	6	4	1	19.5
LS	w	Geronimo	test	6	4	2	12.83
LS	w	Geronimo	test	6	4	3	4.83
LS	w	Geronimo	test	6	4	4	19.31
LS	w	Geronimo	test	6	4	5	12.83
LS	w	Geronimo	test	6	5	1	19.16
LS	w	Geronimo	test	6	5	2	35
LS	w	Geronimo	test	6	5	3	39.66
LS	w	Geronimo	test	6	5	4	41.44
LS	w	Geronimo	test	6	5	5	48.73
LS	w	Geronimo	test	6	5	6	66.27
LS	w	Geronimo	test	6	6	1	19.5
LS	w	Geronimo	test	6	6	2	26.81
LS	w	Geronimo	test	6	6	3	7.3
LS	w	Geronimo	test	6	6	4	26.13
LS	w	Geronimo	test	6	6	5	33.31
LS	w	Geronimo	test	6	6	6	12.32
LS	w	Geronimo	test	8	1	1	11.5
LS	w	Geronimo	test	8	1	2	45.77
LS	w	Geronimo	test	8	1	3	14.49
LS	w	Geronimo	test	8	1	4	4.83
LS	w	Geronimo	test	8	1	5	12.47
LS	w	Geronimo	test	8	1	7	49.95
LS	w	Geronimo	test	8	1	8	22.83
LS	w	Geronimo	test	8	2	1	14.33
LS	w	Geronimo	test	8	2	2	32.14
LS	w	Geronimo	test	8	2	3	36.49
LS	w	Geronimo	test	8	2	4	16
LS	w	Geronimo	test	8	2	5	46.97
LS	w	Geronimo	test	8	2	6	57.43
LS	w	Geronimo	test	8	3	1	11.5
LS	w	Geronimo	test	8	3	2	12.96
LS	w	Geronimo	test	8	3	3	13.3
LS	w	Geronimo	test	8	3	4	7.66
LS	w	Geronimo	test	8	3	5	22.87
LS	w	Geronimo	test	8	3	6	68.74
LS	w	Geronimo	test	8	3	7	81.75
LS	w	Geronimo	test	8	3	8	39.77
LS	w	Geronimo	test	8	4	1	5
LS	w	Geronimo	test	8	4	2	22.83
LS	w	Geronimo	test	8	4	3	20.83
LS	w	Geronimo	test	8	4	4	16.04
LS	w	Geronimo	test	8	4	5	31.28
LS	w	Geronimo	test	8	4	6	14.13
LS	w	Geronimo	test	8	4	7	6.32
LS	w	Geronimo	test	8	4	8	13.66
LS	w	Geronimo	test	8	5	1	9.5
LS	w	Geronimo	test	8	5	2	7.66
LS	w	Geronimo	test	8	5	3	4
LS	w	Geronimo	test	8	5	4	27.3
LS	w	Geronimo	test	8	5	5	34.49
LS	w	Geronimo	test	8	5	6	22.47
LS	w	Geronimo	test	8	5	7	25.31
LS	w	Geronimo	test	8	6	1	11.5
LS	w	Geronimo	test	8	6	2	24.83
LS	w	Geronimo	test	8	6	3	8.94
LS	w	Geronimo	test	8	6	4	12.83
LS	w	Geronimo	test	8	6	5	12
LS	w	Geronimo	test	8	6	6	20.13
LS	w	Geronimo	test	8	6	7	43.35
LS	w	Kenai	control	4	1	1	63.6
LS	w	Kenai	control	4	1	2	12.32
LS	w	Kenai	control	4	1	3	27.43
LS	w	Kenai	control	4	1	4	18.96
LS	w	Kenai	control	4	2	1	40.33
LS	w	Kenai	control	4	2	2	6
LS	w	Kenai	control	4	2	3	44.94
LS	w	Kenai	control	4	3	1	40.54
LS	w	Kenai	control	4	3	2	14
LS	w	Kenai	control	4	4	1	79.22
LS	w	Kenai	control	4	4	2	14.49
LS	w	Kenai	control	4	4	3	15.66
LS	w	Kenai	control	4	4	4	15.77
LS	w	Kenai	control	4	5	1	53
LS	w	Kenai	control	4	5	2	25.79
LS	w	Kenai	control	4	5	3	28.14
LS	w	Kenai	control	4	6	1	23.47
LS	w	Kenai	control	4	6	2	16.49
LS	w	Kenai	control	4	6	3	10.47
LS	w	Kenai	control	4	6	4	18.83
LS	w	Kenai	control	6	1	1	11.32
LS	w	Kenai	control	6	1	2	72.03
LS	w	Kenai	control	6	1	3	10.83
LS	w	Kenai	control	6	1	4	21.31
LS	w	Kenai	control	6	1	5	32.13
LS	w	Kenai	control	6	2	1	28.79
LS	w	Kenai	control	6	2	2	24.96
LS	w	Kenai	control	6	2	3	12.83
LS	w	Kenai	control	6	2	4	67.44
LS	w	Kenai	control	6	2	5	49.9
LS	w	Kenai	control	6	2	6	68.61
LS	w	Kenai	control	6	3	1	78.58
LS	w	Kenai	control	6	3	2	14.96
LS	w	Kenai	control	6	3	3	10.47
LS	w	Kenai	control	6	3	4	24.81
LS	w	Kenai	control	6	3	5	6
LS	w	Kenai	control	6	4	1	14.75
LS	w	Kenai	control	6	4	2	15.3
LS	w	Kenai	control	6	4	3	37
LS	w	Kenai	control	6	4	4	34.13
LS	w	Kenai	control	6	4	5	86.96
LS	w	Kenai	control	6	4	6	35.43
LS	w	Kenai	control	6	5	1	40.95
LS	w	Kenai	control	6	5	2	47.07
LS	w	Kenai	control	6	5	3	18.49
LS	w	Kenai	control	6	5	4	20.83
LS	w	Kenai	control	6	5	5	18.13
LS	w	Kenai	control	6	5	6	48.96
LS	w	Kenai	control	6	6	1	19.9
LS	w	Kenai	control	6	6	2	29.31
LS	w	Kenai	control	6	6	3	14.83
LS	w	Kenai	control	6	6	4	25.31
LS	w	Kenai	control	6	6	5	37.66
LS	w	Kenai	control	8	1	1	15.32
LS	w	Kenai	control	8	1	2	8
LS	w	Kenai	control	8	1	3	4
LS	w	Kenai	control	8	1	4	29.77
LS	w	Kenai	control	8	1	5	12
LS	w	Kenai	control	8	1	6	6.47
LS	w	Kenai	control	8	1	7	14.47
LS	w	Kenai	control	8	1	8	30.6
LS	w	Kenai	control	8	2	1	22.63
LS	w	Kenai	control	8	2	2	12
LS	w	Kenai	control	8	2	3	28.13
LS	w	Kenai	control	8	2	5	21.66
LS	w	Kenai	control	8	2	6	96.26
LS	w	Kenai	control	8	2	7	16.49
LS	w	Kenai	control	8	4	1	10.66
LS	w	Kenai	control	8	4	1	52.11
LS	w	Kenai	control	8	4	2	14.49
LS	w	Kenai	control	8	4	2	25.15
LS	w	Kenai	control	8	4	3	16.83
LS	w	Kenai	control	8	4	3	33.79
LS	w	Kenai	control	8	4	4	8
LS	w	Kenai	control	8	4	4	10.32
LS	w	Kenai	control	8	4	5	4
LS	w	Kenai	control	8	4	5	42.42
LS	w	Kenai	control	8	4	6	18.94
LS	w	Kenai	control	8	4	6	23.66
LS	w	Kenai	control	8	4	7	15.15
LS	w	Kenai	control	8	4	7	18.49
LS	w	Kenai	control	8	4	8	28.13
LS	w	Kenai	control	8	5	1	26.63
LS	w	Kenai	control	8	5	2	17.66
LS	w	Kenai	control	8	5	3	10.83
LS	w	Kenai	control	8	5	4	24.97
LS	w	Kenai	control	8	5	5	67.7
LS	w	Kenai	control	8	5	6	145.5
LS	w	Kenai	control	8	5	7	25.31
LS	w	Kenai	control	8	5	8	57.84
LS	w	Kenai	control	8	6	1	18.75
LS	w	Kenai	control	8	6	2	23.55
LS	w	Kenai	control	8	6	3	25.9
LS	w	Kenai	control	8	6	4	14
LS	w	Kenai	control	8	6	5	56.13
LS	w	Kenai	control	8	6	6	8
LS	w	Kenai	control	8	6	7	77.54
LS	w	Kenai	control	8	6	8	108.53
LS	w	Kenai	test	4	1	1	25.96
LS	w	Kenai	test	4	1	2	9.66
LS	w	Kenai	test	4	1	3	25.7
LS	w	Kenai	test	4	1	4	42.61
LS	w	Kenai	test	4	2	1	21.83
LS	w	Kenai	test	4	2	2	22.47
LS	w	Kenai	test	4	2	3	68.61
LS	w	Kenai	test	4	2	4	4
LS	w	Kenai	test	4	3	1	34.9
LS	w	Kenai	test	4	3	2	27.3
LS	w	Kenai	test	4	4	1	26.89
LS	w	Kenai	test	4	4	2	21.66
LS	w	Kenai	test	4	4	3	9.66
LS	w	Kenai	test	4	4	4	10.47
LS	w	Kenai	test	4	5	1	56.87
LS	w	Kenai	test	4	5	2	21.66
LS	w	Kenai	test	4	5	3	81.24
LS	w	Kenai	test	4	6	1	5.83
LS	w	Kenai	test	4	6	2	40.31
LS	w	Kenai	test	4	6	3	16.6
LS	w	Kenai	test	6	1	1	26.15
LS	w	Kenai	test	6	1	2	12.83
LS	w	Kenai	test	6	1	3	8.83
LS	w	Kenai	test	6	1	4	10.8
LS	w	Kenai	test	6	1	5	46.61
LS	w	Kenai	test	6	1	6	29.3
LS	w	Kenai	test	6	2	1	18.07
LS	w	Kenai	test	6	2	2	22.24
LS	w	Kenai	test	6	2	3	6
LS	w	Kenai	test	6	2	4	32.61
LS	w	Kenai	test	6	2	5	40.14
LS	w	Kenai	test	6	3	1	21.49
LS	w	Kenai	test	6	3	2	4.47
LS	w	Kenai	test	6	3	3	37.46
LS	w	Kenai	test	6	3	4	67.42
LS	w	Kenai	test	6	3	5	22.87
LS	w	Kenai	test	6	3	6	41.31
LS	w	Kenai	test	6	4	1	24.31
LS	w	Kenai	test	6	4	2	14.83
LS	w	Kenai	test	6	4	3	22.83
LS	w	Kenai	test	6	4	4	14.47
LS	w	Kenai	test	6	4	5	12.83
LS	w	Kenai	test	6	4	6	48.94
LS	w	Kenai	test	6	5	1	11.5
LS	w	Kenai	test	6	5	2	36.96
LS	w	Kenai	test	6	5	3	40.63
LS	w	Kenai	test	6	5	4	38.96
LS	w	Kenai	test	6	6	1	17.58
LS	w	Kenai	test	6	6	2	6.83
LS	w	Kenai	test	6	6	3	8.47
LS	w	Kenai	test	6	6	4	27.3
LS	w	Kenai	test	6	6	5	8
LS	w	Kenai	test	8	1	1	17.83
LS	w	Kenai	test	8	1	2	16.96
LS	w	Kenai	test	8	1	3	5.66
LS	w	Kenai	test	8	1	4	12.47
LS	w	Kenai	test	8	1	5	41.28
LS	w	Kenai	test	8	1	6	53.44
LS	w	Kenai	test	8	1	7	70.63
LS	w	Kenai	test	8	1	8	22.14
LS	w	Kenai	test	8	2	1	13.83
LS	w	Kenai	test	8	2	2	20.6
LS	w	Kenai	test	8	2	3	21.77
LS	w	Kenai	test	8	2	4	30.24
LS	w	Kenai	test	8	2	5	19.66
LS	w	Kenai	test	8	2	6	32.13
LS	w	Kenai	test	8	3	1	22.3
LS	w	Kenai	test	8	3	2	6
LS	w	Kenai	test	8	3	3	7.66
LS	w	Kenai	test	8	3	4	24.13
LS	w	Kenai	test	8	3	5	38.49
LS	w	Kenai	test	8	3	6	56.08
LS	w	Kenai	test	8	3	7	14
LS	w	Kenai	test	8	3	8	39.43
LS	w	Kenai	test	8	4	1	22.05
LS	w	Kenai	test	8	4	2	30.13
LS	w	Kenai	test	8	4	3	22.83
LS	w	Kenai	test	8	4	4	22.96
LS	w	Kenai	test	8	4	5	17.3
LS	w	Kenai	test	8	4	6	14.13
LS	w	Kenai	test	8	4	7	47.4
LS	w	Kenai	test	8	4	8	80.61
LS	w	Kenai	test	8	5	1	19.74
LS	w	Kenai	test	8	5	2	9.3
LS	w	Kenai	test	8	5	3	31.66
LS	w	Kenai	test	8	5	4	14.13
LS	w	Kenai	test	8	5	5	21.66
LS	w	Kenai	test	8	5	6	58.27
LS	w	Kenai	test	8	5	7	12
LS	w	Kenai	test	8	5	8	69.11
LS	w	Kenai	test	8	6	1	9.83
LS	w	Kenai	test	8	6	2	34.6
LS	w	Kenai	test	8	6	3	15.66
LS	w	Kenai	test	8	6	4	10.13
LS	w	Kenai	test	8	6	5	52.61
LS	w	Kenai	test	8	6	6	8
LS	w	Kenai	test	8	6	7	8.83
LS	w	Tala	control	4	1	1	97.65
LS	w	Tala	control	4	1	2	34.97
LS	w	Tala	control	4	1	3	6
LS	w	Tala	control	4	1	4	14
LS	w	Tala	control	4	2	1	49.31
LS	w	Tala	control	4	2	2	12
LS	w	Tala	control	4	3	1	39.97
LS	w	Tala	control	4	3	2	21.07
LS	w	Tala	control	4	4	1	48.75
LS	w	Tala	control	4	4	2	106.27
LS	w	Tala	control	4	5	1	68.26
LS	w	Tala	control	4	5	2	16
LS	w	Tala	control	4	5	3	10.83
LS	w	Tala	control	4	6	1	37.29
LS	w	Tala	control	4	6	2	8.83
LS	w	Tala	control	6	1	1	11
LS	w	Tala	control	6	1	2	19.3
LS	w	Tala	control	6	1	3	72.6
LS	w	Tala	control	6	1	4	22.65
LS	w	Tala	control	6	1	5	45.09
LS	w	Tala	control	6	2	1	13
LS	w	Tala	control	6	2	2	19.77
LS	w	Tala	control	6	2	3	25.43
LS	w	Tala	control	6	2	4	18.83
LS	w	Tala	control	6	2	5	30.73
LS	w	Tala	control	6	3	1	14.24
LS	w	Tala	control	6	3	2	22.49
LS	w	Tala	control	6	3	3	37.7
LS	w	Tala	control	6	3	5	56.49
LS	w	Tala	control	6	3	6	22.13
LS	w	Tala	control	6	4	1	21.81
LS	w	Tala	control	6	4	2	26.13
LS	w	Tala	control	6	4	3	20.47
LS	w	Tala	control	6	4	4	14.49
LS	w	Tala	control	6	4	5	36.96
LS	w	Tala	control	6	5	1	14.33
LS	w	Tala	control	6	5	2	58.04
[truncated: 1,093 more rows]
